# Supplementary material for: Development of a Pediatric Relative Bioavailability/Bioequivalence Database and Identification of Putative Risk Factors Associated With Evaluation of Pediatric Oral Products
Source: AAPS J. 2021 Apr 21;23(3):57. doi: 10.1208/s12248-021-00592-y (PMC8060189; doi:10.1208/s12248-021-00592-y)
Supplement: Supplementary file 1 — (XLSX 314 kb) [file 12248_2021_592_MOESM1_ESM.xlsx]

## Sheet: Passed Rel BA 
	Drug properties									Study details				Test population			Test and reference products					Administration details			Study Results			Other Clinical endpoint	Interpretations	CT registration ID	Intended use of product	Remarks	Reference
Sl No	Drugs	Therapeutic category	Mol Wt (g/mol)	Log P (est/exp)	Solubility	Oral Bioavailability (% )	BCS Classification	BDDCS Classification	Narrow Therapeutic Index*	Study Title	URL Link/ DOI	Study type	Dose	Age (Mean ± SD, median, range)	Healthy/Disease state	No of participants	Route of Admin	Formulation (Tablet/capsules / dimensions)		No of units administered	Manipulations (Pre Dosing)	Fasted /Fed State		Vol of water consumed (mL)	Cmax ratio	AUC ratio	Statistics		Products equivalent ? (Y/N)		Age range (Years)
1	Artesunate /Mefloquine	Antimalarials	384.425 (A); 378.3122 (M)	2.35 (A) ; 3.1 (M)	0.678 mg/mL (A); 0.038 mg/mL (M)	38-50% (A)	A- BCS Class II (LS, HP);M - BCS Class I (HS, HP)	A= BDDCS Class II ( LS, EM); M= BDDCS Class II (LS, EM)	No	Pharmacokinetics of Two Paediatric Artesunate Mefloquine Drug Formulations in the Treatment of Uncomplicated Falciparum Malaria in Gabon	10.1093/jac/dkm355	Relative BA study; Open label, stratified clinical trial	Group A-(10- 20 kg )-Artesunate- mefloquine Fixed dose combination (50 mg of artesunate and 125 mg of mefloquine for one dose once daily for 3 days). Group B - co- blister tablets- Each co-blister package consists of one tablet artesunate and one tablet mefloquine, containing 100 and 250 mg of active substance, respectively- once daily for three days	2-12 years	Children suffereing from falciparum malaria	n = 71 (Group A- 41; Group B- 30) ; 12 in each group participated in pharmacokinetic protocol	Oral	Test- Artesunate- mefloquine Fixed dose combination (50 mg of artesunate and 125 mg of mefloquine for one dose once daily for 3 days). The active ingredients are formulated as taste masked granules (mango flavour). Reference- co- blister tablets- Artequin 300/750w (Mepha Ltd, Aesch, Switzerland)- Each co-blister package consists of one tablet artesunate and one tablet mefloquine, containing 100 a…		Once daily for three days ( Artesunate- Total dose- 10.1 (group A) mg/kg body wt; 11 (group B) mg/kg body wt. ; mefloquine- 25.1 mg/kg and 27.6 mg/kg body wt	NA	NA		NA	Group A (paediatric formulation)- 90% CI- Cmax (ng/mL)- 673- 1689 Group B (co-blister tablets)- 736–1425	Group A (paediatric formulation)- AUC0–t (ng.h/mL)- 1539–3305; AUC0– ∞ (ng.h/mL)- 2186–4129; Group B (co-blister tablets)- AUC0–t (ng.h/mL)-1810–3045; AUC0– ∞ (ng.h/mL)-2086–4200	NA	NA	Y; Median values for Cmax (861 and 930 ng/mL), Tmax (1.5 and 1.5 h) and AUC0–t (2050 and 2470 ng.h/mL) were comparable for dihydroartemisinin in the two groups.	NCT00243737	Children	The pharmacokinetic characteristics of the two paediatric dosage forms, i.e. the novel fixed-dose co-formulation and the standard co-blister of artesunate–mefloquine show comparable results in the two treatment groups	Ramharter 2007
2	Gatifloxacin	antibiotic agent	375.394	2.6	60 mg/mL (at pH 4)	0.96	BCS Class I	BDDCS Class IV	No	Pharmacokinetics of Gatifloxacin in Infants and Children	10.1128/AAC.49.3.1106-1112.2005	Relative BA study; nonrandomized, open-label, parallel-group, single-dose, dose escalation multicenter trial	single oral dose of gatifloxacin suspension (5, 10, or 15 mg/kg of body, 600-mg maximum); gatifloxacin as the tablet formulation at a dose of approximately 10 mg/kg.	6 months to 16 years of age	pediatric infection patients	91	Oral	gatifloxacin suspension prototype formulation 100 mg/5 ml; Gatifloxacin tablets were dosed at 10 mg/kg		single dose	NA	fasted		NA	Cmax (ug/ml)- suspension-3.76 (21); Tablet- 5.29 (22)	AUC ((ug. h/ml)) (% CV)- suspension-38.6 (34); Tablet- 43.7 (24)	NA	NA	Y; At the 10-mg/kg dose, the bioavailability was similar between the suspension and tablet formulation.	NA	Children	NA	Capparelli 2005
3	Ciclosporin	Immunosuppressant	1202.63	3.64	6.6-106 mcg/ml	27	BCS Class IV (LS,LP)	BDDCS Class II (LS, EM)	doses of up to 150 mg/kg are tolerated with minor clinical consequences	Pharmacokinetic Evaluation of a New Oral Cyclosporine Formulation	https://doi.org/10.1002/j.1875-9114.1994.tb02794.x	Relative BA study; Randomized, crossover trial.	Infusion- The first four patients received 5 mg/kg. Because two of them developed hypertension, the remaining patients received 2.5 mgkg. Later randomized to oral maintenance	4-20 years	pediatric liver transplant recipients who were receiving oral cyclosporine	n=7	Oral	Test- Oral CsA solution was added to melted diabetic chocolate ; Reference-Oral Isocal-CsA solution (Cyclosporine was added to 8 ounces of Isocal in a glass and consumed immediately)		Multiple dose	NA	1 hour before breakfast		NA	Isocal-CsA Means (CV) Cmax (ng/mL) 712 (53.3) Choc-CsA Means (CV) Cmax (ng/mL) 758 (48.8)	Isocal-CsA Means (CV) AUC (ng/mL*h) 4706 (47.8) Choc-CsA Means (CV) AUC (ng/mL*h) 4656 (40.7)	NA	NA	Y	NA	Children	no difference in the bioavailability of the oral solution and the chocolate formulation.	Whipple 1994
4	Hydroxyurea	sickle cell anemia	76.0547	-1.8	269.0 mg/ml	100	BCS Class I (HS,HP)	BDDCS Class III (HS, PM)	No	Pharmacokinetics of hydroxyurea 1,000 mg coated breakable tablets and 500 mg capsules in pediatric and adult patients with sickle cell disease	http://www.haematologica.org/content/91/12/1685.long	Relative BA study; two-way cross-over design was used in adults	adults daily hydroxyurea dosage was 20.9±5.6 mg/kg (range, 15-35). Children mean daily hydroxyurea dosage was 21.9±7.2 mg/kg (range, 14-36.5)	adults mean age 30.1 ± 8.9 years (range 21-49) children mean age 10.2 ± 5.5 years (range 4-19)	homozygous SCD or S/β0 thalassemia	n=15 adults n=11 children	oral	capsules (500 mg, Hydrea®, Bristol Myers Squibb Laboratories)	tablets (1,000 mg coated, breakable into parts of 250 mg each; Siklos®, OTL-Pharma Laboratories) Children took hydroxyurea tablets	NA	NA	NA		NA	Children: Cmax (mg/L)24.5 (22.6-38.5) Adults: Cmax (mg/L) 26.5 (18.3-37.0)	Children: AUC0-24 (mg/h/L) 111.2 (91.8-153.4) AUC0-∞ (mg/h/L) 115.8 (95.2-156.3) Adults: AUC0-24 (mg/h/L) 121.1 (102.9-152.9) AUC0-∞ (mg/h/L) 128.4 (105.6-157.9)	ANOVA	NA	Y	NA	Children and Adults	The pharmacokinetics of hydroxyurea tablets was not different between adults and children with SCD	Montalembert 2006
5	Sunitinib	tyrosine kinase inhibitor of VEGF, PDGF, c-KIT, and flt-3 receptors. treatment of advanced renal cell carcinoma	398.474	5.2	>25 mg/mL over pH of 1.2 to 6.8	0.19	BCS Class II	BDDCS Class I	No	Tolerability and Pharmacokinetic Profile of a Sunitinib Powder Formulation in Pediatric Patients With Refractory Solid Tumors: A Children's Oncology Group Study	10.1007/s00280-011-1798-2	Relative BA study; A phase I study	15 mg/m2 was administered orally daily for 4 weeks on/2 weeks off to patients	median age 13 (range 4–21) years	solid malignancy patients	12	Oral	Test-Sunitinib given as a powder formulation.	Refrence- Sunitinab capsule	Single dose	sunitinib capsules sprinkled onto either applesauce or yogurt.	Fed		2 oz of water or apple juice after the full dose was administered	Powder (n=12)- Cmax (ng/ml)- Median-21.3, SU12662 (metabolite)- 3.9; Capsule (n=8)- 16.8, SU12662- 2.3	AUC 0-48 (hr x ng/l) - Powder (n=12)- 585-, SU12662 (metabolite)-163.1; Capsule (n=8)- 492, SU12662- 76	NA	Hematologic and non-hematologic toxicities	Y	NA	Children	At steady state, median sunitinib, SU12662, and total drug concentrations were similar between powder and capsule formulations.	DuBois 2012
6	Omeprazole	Proton Pump Inhibitor (Acid reflux and ulcer treatment)	345.416	1.66 (ALOGPS)	0.359 mg/mL (ALOGPS), Low	35-76	BCS Class II (LS, HP)	BDDCS Class I (HS, EM)	No	Pharmacokinetic Comparison of Omeprazole Granule and Suspension Forms in Children: A Randomized, Parallel Pilot Trial	10.1055/s-0035-1564101	Relative BA study; A randomized, parallel pilot, clinical trial	1000µg/kg/day	35 days to 17 years.	children suffering from acid peptic disease	34 (17 male (50%) and 17 female)	Oral	NA	One group received suspension of omeprazole (1 cc contained 2mg omeprazole)	other group took the granules.	NA		NA	NA	Before (×Through concentration (µg/ml))-Suspension (n=17)- gMean - 0.14; Granule- 0.18; After (*Peak concentrations (µg/ml))- Suspension (n=17)- gMean- 1.24; Granule-1.50	NA	NA	NA	suspension of omeprazole is a suitable substitute for capsule in neonates and children	NA	Children	suspension of omeprazole is a suitable substitute for capsule in neonates and children who need to take omeprazole, because no significant differences between 2 dosage forms of granule and suspension before (P=0.52) and after (P=0.56) blood samples collection were observed.	Karami 2016
7	Carbamazepine	Anticonvulsant	236.269	2.1	0.152 mg/ml	100	BCS Class II (LS, HP)	BDDCS Class II (LS, EM)	Yes	Comparative Pharmacokinetic Study of Chewable and Conventional Carbamazepine in Children	10.1111/j.1528-1157.1993.tb02390.x	Relative BA study; open-label, within-patient, change-over trial	CONV for a 2-week period at stable indi- vidualized daily dosage and regimen (period 1) and then CHEW for a 2-week period (period 2), main- taining the dosage	6-14 years	Epileptic children	15 children (7 boys and 8 girls)	Oral	Test- CBZ Chewable tablet	Reference - CBZ conventional tablet	CONV daily dosages ranging from 600 mg to 800 mg; 200 to 550 rng (n = 3) or from 900 to 1,200 mg daily (n = 3).CONV three times daily (t.i.d.); only 1 followed a twice-daily (bid.) regi- men.	NA	All patients ate a light standardized meal for breakfast and lunch		NA	Cmax (ug/ml)- Total CBZ- Conv- 10.1, Chew= 10.4; CBZ-E- Conv- 2.4; Chew- 2.5	AUC (ug/ml/h)- Total CBZ- Conv- 52.7, Chew= 54.3; CBZ-E- Conv- 13.0; Chew- 13.0	NA	NA	Yes	NA	Children	CHEW is comparable to CONV and can be used with the same daily schedule	Cornaggia 1993
8	Theophylline	smooth muscle relaxant (bronchodilator)	180.164	-0.02	7360 mg/L (at 25 °C)	96-99%	BCS Class I	BDDCS Class I	Pending	Evaluation of Passively Absorbed Saliva for Determination of Oral Slow-Release Theophylline Bioavailability in Children	10.1177/106002808802200906	Relative BA study; randomized, crossover	slow-release theophylline tablets swallowed whole, Theo-Dur,and the contentsof abead-filledcapsule,Theo-DurSprinkle (10-20 ug/ml target)	9-12 years	Asthmatic children	6	Oral	Test- Theo-Dur Sprinkle	Reference- Theo-Dur tablets	multiple doses	NA	The morning dose of medication on the day of sampling was given shortly before breakfast		NA	NA	Mean Saliva-to-Serum Ratios - Bioavailability- Serum- 85; Saliva-82	NA		Yes	NA	Children	Relative BA was not significantly different when determined by serum or expectorated saliva, but greater variability was noted for saliva	Vaughan 1988
9	Theophylline	smooth muscle relaxant (bronchodilator)	180.164	-0.02	7360 mg/L (at 25 °C)	96-99%	BCS Class I	BDDCS Class I	Pending	Absolute and Relative Bioavailability of a Slow Release Theophylline Preparation in Asthmatic Children	10.1177/030006058701500504	Relative BA study; Crossover	single dose of 100mg active ingredient	7-13 years	Asthmatic children	14 (9 males, 5 females)	Oral	Aminophylline by intravenous administration (200 mg anhydrous theophylline in 10ml of saline as carrier solution. (b) Lysine theophyllinate as an oral solution (40 mg anhydrous theophylline per 1ml of carrier solution). (c) The slow release preparation of theophylline		Single dose	NA	Fasted		50 ml of water	Cmax- (ug/ml)- SR- 3.19; oral solution- 4.51	Oral solution- AUC0-INF- 39.36 mg/l.h); SR- 32.20; Mean absolute and relative percentage bioavailabillties for slow release theophylline in asthmatic children were 92.7 ±23.2% and 83.14 ±14.690	NA	NA	Yes	NA	Children	absolute bioavailability in the 14 asthmatic children studied was 92.70 ±23.20%	Boner 1987
10	Midazolam	short-acting hypnotic-sedative drug with anxiolytic, muscle relaxant, anticonvulsant, sedative, hypnotic, and amnesic properties	325.767	3.89	0.00987 mg/mL	0.16	BCS Class I	BDDCS Class I	No	A novel, palatable paediatric oral formulation of midazolam: pharmacokinetics, tolerability, efficacy and safety	10.1111/anae.14318	Relative BA study; prospective, open‐label, single centre, randomised, single treatment trial	0.5 mg.kg−1	3–16 years	NA	150	Oral	Test- chocolate‐based tablet	Reference-intravenous solution given orally	NA	NA	NA		NA	NA	Exposure relative to dose was in the range previously reported for midazolam syrup.	NA	NA	Y	ACTRN12615000225516	Children	Relative bioavailability was estimated to be 82%.; sparse sampling approach	Salman 2018
11	Valaciclovir	antiviral drug	324.336	-0.3	174 mg/mL at 25 degrees Celsius	15-30%	valacyclovir is a BCS class III drug (low permeability, high solubility), although a BCS class I classification is not precluded	BDDCS Class I	No	Pharmacokinetics and Safety of Valaciclovir in Children With Epstein-Barr Virus Illness	10.2165/00126839-200203060-00001	Relative BA study; randomised cross-over; single-centre, open-label, prospective, multidose	valaciclovir suspension 10 mg/kg or 20 mg/kg; valaciclovir 500mg tablets. Doses of either suspension or tablets were administered every 8 hours for four doses	2-18 years	Epstein-Barr virus (EBV) illness children	24	Oral	Test- Suspension	Reference- 500mg Valtrex® oral tablet	every 8 hours for four doses	Valaciclovir suspension was prepared by suspending crushed Valtrex® tablets in a commercially available syrup	NA		NA	Cmax (mg/L)- Tablet- 3.16; suspension- 2.42	AUC (mg.hr/l)- Tablet- 10.13; Suspension- 8.59; Relative bioavailability (%)- Tablet-100%; suspension-91.1	NA	NA	Y	NA	Children	The relative BA of the valaciclovir tablets compared with the suspension was 115 ± 32%.; valaciclovir suspension and tablets are similar	Simon 2002
12	6-mercaptopurine	antimetabolite antineoplastic agent	152.177	0.01	0.735 mg/ml	5-37%	BCS Class II	BDDCS Class II	No	Evaluation of a pediatric liquid formulation to improve 6-mercaptopurine therapy in children	https://doi.org/10.1016/j.ejps.2015.12.002	Relative BA study; cross-over design	single 50 mg Loulla dose or tablet (50 to 150 mg)	12 to 19 (four patients were over 18 years)	acute lymphoblastic leukemia (ALL)	Fifteen patients (10 boys and 5 girls)	Oral	Test- oral paraben-free 6-MP liquid formulation named Loulla	Reference- 50 mg registered tablets (Purinethol)	Single dose	NA	Fasted		NA	Relative parameters (Loulla/Purinethol®)- 80.2;	AUC0–9 (μg ∗ h/L)- 76.0; AUC0–∞ - 76.4	NA	NA	Y	NA	Children	comparable bioavailability between the new formulation and the reference compound in the target population of children with ALL.	Tiphaine Ade B 2016
13	Valproate	Anticonvulsant	166.196	2.8	2.46 mg/mL	68-100	BCS Class II (LS, HP)	BDDCS Class I (LS, PM)	6-22 µg/mL.	Comparison of sprinkle versus formulations of valproate for bioavailability, tolerance, and preference	10.1016/s0022-3476(05)82496-5	Relative BA study; randomized, two-period, crossover study	7-day regimen with one formulation and then crossed over to the other; the drug was given every 12 hours.	5 to 16 years	epilepsy children	12 (Six boys and six girls)	Oral	Test- coated-particle formulation of valproate (Depakote Sprinkle) capsules	Reference-valproic acid (Depakene) syrup	Twice daily	Three children required unequal doses to accommodate the 125 mg capsules	Fasted		Sprinkle capsules were opened and the contents mixed with one or two tablespoons of ap- plesauce; syrup was given with a glass of water	Sprinkle- Cmax (mg/l)- 88.8 ; Syrup-100.7	AUC (mg.hr/l)- Sprinkle- 923.9; Syrup-902	NA	NA	Y	NA	Children	The extent of absorption from sprinkle equaled that from syrup (relative bioavailability=1.02)	Cloyd 1992
14	Raltegravir	antiretroviral drug	444.416	-0.39	71 mg/mL.	59% and 93%	BCS Class II (LS, HP)	BDDCS Class II (LS, EM)	No	Pharmacokinetics, Safety, and 48-week Efficacy of Oral Raltegravir in HIV-1-infected Children Aged 2 Through 18 Years	10.1093/cid/cit696	Relative BA study; open-label, nonrandomized, multicenter study	FCT: 400mg BD (children weighing at least 25 kg) CT: 6 mg/kg BD maximum of 300 mg/day	Cohort I, ≥12 to <19 years and cohort IIA, ≥6 to <12 years	HIV type-1-infected children	96	Oral;Group 1: FCT Group 2A: FCT Group 2B: CT Group3: CT	film-coated tablet 400 mg twice daily ;chewable tablet 6 mg/kg (maximum dose 300 mg) twice daily		BD	NA	NA		NA	Cmax (mg/l)-Median (CV%):b Film coated tablets: Group 1: 1384.1 (95.1%) Group 2A: 2.247 (129.9%) Chewable tablets: Group 2B: 4.524 (53.3%) Group 3: 5.143 (56.5%)	AUC (hX mg/L)- Median (CV%):b Film coated tablets: Group 1: 7.4 (97.6%) Group 2A: 6.7 (120.4%) Chewable tablets: Group 2B: 10.5 (33.6%) Group 3: 7.3 (58.6%)	NA	NA	Y	NCT00485264.	Children	The targeted pharmacokinetic parameters (AUC0-12h and C12h) were achieved for each cohort	Nachman 2014
15	Dolutegravir	HIV-1 intergrase inhibitor	419.379	2.2	Slightly soluble ( 0.0922 mg/ml)	Oral bioavailability ranged from 24.9% (non-fasted monkeys) to 51.5% (fasted rats)	BCS Class II (LS, HP)	BDDCS Class II (LS, EM)	No	Adult dolutegravir 50mg film-coated tablets in children living with HIV weighing 20 to <25 kg	https://www.croiconference.org/sessions/adult-dolutegravir-50mg-tablets-children-living-hiv-weighing-20	Relative BA study	ODYSSEY- (20-< 25 kg)- 30 DT (n=8); 50 CT (n=7); Dose 1.4 (1.3-1.5)	8.6 (6.8-11.3) years	HIV infected	15	Oral	Test- pediatric 30mg dispersible tablet	Reference-once daily DTG adult 50mg film coated tablets	OD	NA	Fasted		NA	Cmax (mg/l)- 30 DT- 7.42; 50 FCT- 6.07	AUC0-24h (mg*h/L)-30 DT-71.8 ; 50 CT -62.8	NA	NA	Y	NCT02259127	Children	daily DTG 50mg FCT and 30mg DT provide similar and appropriate PK profiles for children weighing 20 to <25kg	Bollen (POSTER)
16	Lopinavir/Ritonavir	antiretroviral of the protease inhibitor class.	628.8008 (LPV), 720.944 (r)	3.91 (LPV); 4.24 .(r)	0.00192 mg/ml (LPV); 0.00126 mg/mL .(r)	Lopinavir (Insufficient BA); Poor .(r)	LPV- BCS Class IV (LS, PM) r- BCS Class IV (LS, LP)	LPV= BDDCS Class II (LS, EM); r= BDDCS Class II (LS, EM)	No	Pharmacokinetics and Tolerability of Once- Versus Twice-Daily Lopinavir/Ritonavir Treatment in HIV-1-infected Children	https://pubmed.ncbi.nlm.nih.gov/19578247-pharmacokinetics-and-tolerability-of-once-versus-twice-daily-lopinavirritonavir-treatment-in-hiv-1-infected-children/	Relative BA study; randomized cross-over study	Treatment 1 consisted of once-daily LPV/r 460/115 mg/m(2), plus two nucleoside reverse transcriptase inhibitors (NRTIs). Treatment 2 consisted of twice-daily LPV/r 230/57.5 mg/m(2) plus two NRTIs.	6 months to 18 years	HIV type-1-infected children	7 (5 girls and 2 boys)	Oral	Once-daily lopinavir/ritonavir (LPV/r); Soft gel capsule	Twice daily; oral solution 230/57.5 mg/m2 BD	OD or BD	NA	Breakfast was provided		NA	OD- Cmax- 13.5 mg/l (8.3-17.5); BD-9.8 mg/l (3.4-15.2)	OD- AUC 0-24- 214.6 h*mg/l (114.2-289.2); BD- AUC0-24- 161.8	NA	NA	Y	NA	Children	PK of lopinavir after twice-daily and once-daily dosing are similar	La Porte 2009
17	Theophylline	smooth muscle relaxant (bronchodilator)	180.164	-0.02	7360 mg/L (at 25 °C)	96-99%	BCS Class I	BDDCS Class I	Pending	Bioavailability of a Slow-Release Theophylline Capsule Given Twice Daily to Preschool Children With Chronic Asthma: Comparison With Liquid Theophylline	https://pubmed.ncbi.nlm.nih.gov/3336577-bioavailability-of-a-slow-release-theophylline-capsule-given-twice-daily-to-preschool-children-with-chronic-asthma-comparison-with-liquid-theophylline/	Relative BA study	slow-release theophylline formulation, administered twice daily by sprinkling the beads on applesauce.	1.6-5 years	young children	8	Oral	reference- liquid theophylline product every 6 hours ; Test- SR formulation every 12 hours		NA	Liquid Reference Product-21.6 mg/kg/day	NA	With breakfast		NA	Cmax (ug/ml)-Liquid reference- 15.5; Slow-Release Regimen Every 12 Hours- 15.2	AUC (mgXh/L)-Liquid reference- 68 The extent of absorption of the slow-release product was 98.3 ± 20.2% (mean ± SD) relative to the liquid reference. Slow-Release Regimen Every 12 Hours- 0-12 hr- 148; 12-24 hr-130		Y; Sb-Bid is also completely absorbed relative to a liquid preparation		Pediatric	Slo-Bid can achieve acceptably stable concentrations for about 60% of asthmatic children when administered every 12 hours.	Sallent 1988
18	Topotecan	Antitumor	421.446	1.84	0.861 mg/mL	36- 41.23	BCS I (HS,HP)	BDDCS Class III (HS, LM)	No	Phase I and Pharmacokinetic Study of Topotecan Administered Orally Once Daily for 5 Days for 2 Consecutive Weeks to Pediatric Patients With Refractory Solid Tumors	10.1200/JCO.2004.07.110	Relative BA study ; Phase I	Once daily	10.6 (3.8-19.8)	Pediatric Patients With Refractory Solid Tumors	N =20 (12 males, 8 females)	Oral	Topotecan (Hycamtin , GlaxoSmithKline, Philadelphia, PA) was administered orally as the injectable formulation or as gelatin capsules. For IV use, topotecan in each vial was reconstituted with 4 mL of sterile water for injection (US Pharmacopeia) to yield a topotecan concentration of 1 mg/mL, and the reconstituted solution was further diluted with 5% dextrose or 0.9% NaCl solutions before infusio…	Topotecan capsules (GSK) - 0.25 mg- hard gelatin capsule (white to pale yellow, topotecan HCl that is equivalent to 0.25 mg of the anhydrous free base, 5% glyceryl monostearate, and hydrogenated vegetable oil); 1.0 mg - hard gelatin capsule- yellow - clear gelatin band- topotecan HCL- 1.0 mg anhydrous free base, 5% glycerol monostearate and hydrogenated vegetable oil.	1 unit	topotecan administered orally at five dosages: 0.8 mg/ m2/d (three patients), 1.1 mg/m2/d (three patients), 1.4 mg/m2/d (six patients), 1.8 mg/m2/d (six patients), and 2.3 mg/m2/d (two patients).	Fasted 2 hours before and 1 hour after oral administration of the drug		NA	NA	AUC Values (ng/mL · h)- 0.8 Dosage (mg/m2/d) - 7.31 (mean)- 7.39 (median)- 6.23- 8.31 (range); 1.1 mg/m2/d- 8.35 (mean)- 7.55 (median)- 6.78- 10.71 (range)- 1.4 mg/m2/d - 11.67 (mean)- 10.09 (median)- 7.02- 22.64 (range); 1.8 mg/m2/d - 20.92 (mean)- 19.43 (median)- 11.65- 30.48 (range); 2.3 mg/m2/d- 41.61 (mean)- 41.61 (median)- 16.08- 67.13 (range)	Bioavailability- F (injectable formulation)- 0.27 (population estimate); 0.11-0.52 (range); F (capsule formulation); 0.36 (population estimate); 0.18- 0.60 (range)	NONMEM V	N; IV injection given orally showed lower availability comapred to capsules, however, not statistically different	NA	Pediatrics	Diarrhea ;Oral topotecan administration on the qd 5x 2 well tolerated and warrants additional testing in pediatric patients.	Daw 2004
19	Theophylline	smooth muscle relaxant (bronchodilator)	180.164	-0.02	7360 mg/L (at 25 °C)	96-99%	BCS Class I	BDDCS Class I	Pending	Bioequivalence of a generic slow-release theophylline tablet in children	https://doi.org/10.1016/S0022-3476(05)82021-9	Relative BA study; Prospective, randomized, double-blind, crossover trial.	Theo-Dur or generic tablet every 12 hours for 5 days.	6-16 years	Asthmatic children	38 children	Oral	Test- generic slow-release theophylline tablet	Reference- theophylline tablet, Theo-Dur	multiple doses	NA	Fasted		NA	18.0 +/- 3.0 micrograms/ml with Theo-Dur and 18.7 +/- 3.7 micrograms/ml with the generic tablet;trough serum concentration was < 10 micrograms/ml	The mean AUC was 31.8 + 59 ug/hr /ml after administration of Theo-Dur and 314 _+ 64 ug/hr /ml after administration of the generic product	NA	NA	Yes	NA	Children	Neither the differences in AUC nor Crnax were significant; generic formulation and Theo-Dur are bioequivalent in children.	Kanthawatana 1994
20	Cyclosporin A	Immunosuppressant	1202.63	3.64	6.6-106 mcg/ml	27	BCS Class IV (LS,LP)	BDDCS Class II (LS, EM)	doses of up to 150 mg/kg are tolerated with minor clinical consequences	Assessment of converting from intravenous to oral administration of cyclosporin A in pediatric allogeneic hematopoietic stem cell transplant recipients	10.1038/sj.bmt.1705402	Relative BA study for i.v. to oral CsA	The daily oral dose of CsA was three times higher than the i.v. dose	8 months and 15.6 years	pediatric hematopoietic stem cell transplant (HSCT) recipients	32	Oral and IV	Intravenous CsA -5 mg/kg	Soft gelatine capsules; oral solution (NeoralR, 100mg/ml)	PO dose- 8.4- 9.9 mg/kg/day	NA	NA		NA	Cmax (ng/ml) - capsules (n=21)- 1157.5; solution (n=11)- 10930	Bioavailability (%)- capsules- 40.9; solution -47.2	NA	NA	Y	NA	Children	bioequivalence of soft gelatine capsules and oral solution of CsA	Choi 2006
21	Naproxen	nonsteroidal anti-inflammatory dug (NSAID)	230.259	3.18	15.9 mg/L (at 25 °C)	0.95	BCS Class II	BDDCS Class II (LS, EM)	No	Comparison of the pharmacokinetics of naproxen tablets and suspension in children	https://doi.org/10.1002/j.1552-4604.1994.tb03962.x	Relative BA study; randomized	250 mg dose (4.66-7.58 mg/kg)	8-14 years	post operative pain	n=22	oral	250-mg tablet	liquid suspension (25 mg/mL)	Single dose	NA	fasted		NA	tablet (n=12) mean ±SD (range) Cmax (mg/L) 68.5±14.5 (47.0-95.1) suspension (n=10) mean ±SD (range) Cmax (mg/L) 54.6±14.4 (26.4-72.3)	tablet (n=12) mean ±SD (range) AUC (mg/L*h) 703±167 (452-950) suspension (n=10) mean ±SD (range) AUC (mg/L*h) 659±166 (440-887)	NA	NA	Y	NA	Children	naproxen tablets and suspension seem to be bioequivalent in fasting children ages 8 to 14 years.	Wells TG 1994
22	Carbamazepine	Anticonvulsant	236.269	2.1	0.152 mg/ml	100	BCS Class II (LS, HP)	BDDCS Class II (LS, EM)	YES	Comparative Bioavailability and Steady State Fluctuations of Tegretol Commercial and Carbamazepine OROS Tablets in Adult and Pediatric Epileptic Patients	10.1002/bdd.2510130802	Relative BA study; two-center, open-label, randomized two-way crossover study	400mg to 2000mg	pediatric patients: 10.9 years (range: 8-17 years)	patients with epilepsy	n=12	Oral	Test- commercial tablets, CBZ 10/100mg OROS tablets, CBZ 20/200mg OROS tablets, and CBZ 40/400 mg OROS tablets.	Reference- Tegretol 200mg	4 times commercial 200 mg tablets every 12 h dosages ranging from 400-2000 mg to CBZ OROS tablets	NA	NA		NA	all patients: carbamazepine commercial tablets Cmax (µg/mL) mean 9.5, LS mean 9.7 (SE 0.14) OROS tablets Cmax (µg/mL) mean 8.5, LS mean 8.7 (SE 0.14) all patients: carbamazepine 10,11-epoxide commercial tablets Cmax (µg/mL) mean 2.1, LS mean 2.1 (SE 0.05) OROS tablets Cmax (µg/mL) mean 1.9, LS mean 1.9 (SE 0.05)	pediatric patients: carbamazepine commercial tablets AUC (µg*h/mL) mean 209.4, LS mean 209.4 (SE 2.86) OROS tablets AUC (µg*h/mL) mean 186.9, LS mean 186.9 (SE 2.86) all patients: carbamazepine 10,11 epoxide commercial tablets AUC (µg*h/mL) mean 44.0, LS mean 43.5 (SE 0.94) OROS tablets AUC (µg*h/mL) mean 38.2, LS mean 37.5 (SE 0.94)	ANOVA	NA	Y	NA	children and adults	demonstrated the bioequivalence of CBZ OROS tablet administered every 12 h and Tegretol 200 mg commercial tablets administered four-times-a-day regimens based on ±20 per cent confidence interval limit criteria	Thakker 1992
23	Carbamazepine	Anticonvulsant	236.269	2.1	0.152 mg/ml	100	BCS Class II (LS, HP)	BDDCS Class II (LS, EM)	Yes	Replacing Carbamazepine Slow-Release Tablets With Carbamazepine Suppositories: A Pharmacokinetic and Clinical Study in Children With Epilepsy	10.1177/088307389501000209	Relative BA study; open, controlled, within-patient study, the pharmacokinetics,	CBZ SR bid (n=29)- 590 mg/day; CBZ supp bid (n=7)-475; CBZ supp tid (n=12)-688; CBZ Supp tid (n=10)- 969	4-16 years	Epileptic children	29 children, 17 boys and 12 girls	Oral	Test- CBZ bid	Reference- CBZ SR	Multiple dose	NA	NA		NA	Cmax (90% CI)- 0.87-1.03	AUC- 0.86- 1.02	ANOVA	NA	Yes	NA	Chidlren	AUC cmax for parent and metabolites did not show any significant differences between oral and rectal administration when the suppository dose was increased by 25% compared to the tablets	Arvidsson 1995
24	Midazolam	short-acting hypnotic-sedative drug with anxiolytic, muscle relaxant, anticonvulsant, sedative, hypnotic, and amnesic properties	325.767	3.89	0.00987 mg/mL	0.16	BCS Class I	BDDCS Class I	No	The pharmacokinetics of midazolam in paediatric patients	https://doi.org/10.1007/BF00679782	Relative BA study	intravenous, intramuscular, rectal and oral at 0.15mg/kg, and the oral at 0.45mg/kg and 1 mg/kg	3-10 years	mionor surgery patients	n=56 children	intravenous, intramuscular, rectal and oral	iv midazolam (reference)	NA	NA	NA	NA		NA	NA	0.15 i.v- AUC (ng.h/ml)-BA- 100%; 0.15 i.m- 240-87%; 0.15 oral- 75-27%; 0.45 oral-130- 16%; 1.0 oral- 286- 15%; 0.15 rectal-49- 18%	NA	NA	Y	NA	Children	Bioequivalence was present between the 0.15 mg/kg intramuscular dose and the 0.45 mg/kg oral dose from 45 to 120 min	Payne 1989
25	Carbamazepine	Anticonvulsant	236.269	2.1	0.152 mg/ml	100	100	BCS Class II BDDCS Class II (LS, EM)	Yes	Dissolution and relative bioavailability of two carbamazepine preparations for children with epilepsy	https://doi.org/10.1111/j.2042-7158.1991.tb06644.x	Relative BA study; Randomized study	100 or 200 mg tablets twice a day;20 mg/kg/day; 6 weeks study to stabalise the auto-induction;	6.5- 15 years	epileptic children (tonic clonic or complex partial seizures)	n =12 ( 9 males, 3 females)	Oral	Tegretol and generic	NA	twice a day	NA	NA		NA	Cavg (ug/ml)- Tegretol- 8.20; generic 8.12	AUC (ug h ml-1)- Tegretol- 98.9; generic- 97.4	NA	ANOVA	Y; Both formulations had similar extent of absorption; little fluctuations in CBZ-EP and CBZ-Diol levels	NV	Children	BA and PK of CBZ when assessed at steady‐state were similar for the two formulations; the higher incidences of neurotoxic effects in patients with given generic cannot be explained by changes in the steady state levels of epoxide or diol metabolites	Hartley 1991
26	Artesunate /Mefloquine	Antimalarials	384.425 (A); 378.3122 (M)	2.35 (A) ; 3.1 (M)	0.678 mg/mL (A); 0.038 mg/mL (M)	38-50% (A)	A- BCS Class II (LS, HP);M - BCS Class I (HS, HP)	A= BDDCS Class II ( LS, EM); M= BDDCS Class II (LS, EM)	No	Population pharmacokinetics of artesunate and amodiaquine in African children	10.1186/1475-2875-8-200	Relative BA study; open label, randomized comparative trial	4 mg/kg/day and 10 mg/kg/day FDC 25 mg of AS and 67.5 mg of AQ	6 months to 59 months, median age 32 months	acute malaria	n=140	oral	loose blister pack contained 50 mg tablets of AS (Arsumax®, Sanofi-Aventis) and 153 mg tablets of AQ (Flavoquine®, Sanofi-Aventis)	Fixed dose combination (AS/AQ) Arsucam® blister pack (SanofiAventis, Paris, France).	NA	NA	NA		NA	NA	ratio of loose formulation to fixed co-formulation AUC 1.043 (95% CI: 0.956 to 1.138) for Desethylamodiaquine	NA	NA	Y	NA	Children	The bioavailability of the co-formulated AS-AQ FDC was similar to that of the separate tablets for desethylamodiaquine, DHA and the total anti-malarial activity.	Stepniewska 2009
27	Zidovudine	reverse transcriptase inhibitors (HIV-1, HBV)	267.241	0.05	16.3 mg/ml (ALOGPS)	0.64	BCS Class III (HS, LP)	BDDCS Class 1 (HS, EM)	No	Pharmacokinetics and Safety of a New Paediatric Fixed-Dose Combination of Zidovudine/Lamivudine/Nevirapine in HIV-infected Children	10.3851/IMP1931	Relative BA study; Phase I/II two-arm randomized open-label multiple dose pharmacokinetic (PK) cross-over study	two treatment groups- Group A -GPO-VIR Z30 paediatric tablets (ZDV/3TC/NVP; 30/15/28 mg/tablet) orally every 12 h; Group B- ZDV (Retrovir®), 3TC (Epivir®) and NVP (Viramune®) liquid formulations orally every 12 h	≥5 months to <13 years of age	HIV-1 infected childrens (Thai)	n= 42 (18 males); Group 1- >= 6-8 kg (n=>=6-8kg), Group 2 > 8-16 kg (n=12), Group 3 > 16-23 kg (n=12), Group 4 > 23-30 kg (n=12);	Oral solution and tablets	Test- FDC tablet of zidovudine (ZDV)/lamivudine (3TC)/nevirapine (NVP; 30/15/28 mg),	Reference- liquid formulations were equal to the individual drug components in the GPO-VIR Z30 tablets.	Twice daily	Based on body weight (ZDV (360–480 mg/m2/day), 3TC (4 mg/kg), NVP- 300–400 mg/m2/day	Fasted		NA	ZDV- GPO-VIR Z30 (n=42)- 1.44 (1.32-1.56) GM (90% CI); ZDV Liquid (n=41- 1.07 (0.98- 1.18)	ZDV- GPO-VIR Z30 (n=42)- 1.58 (1.49-1.68) GM (90% CI); ZDV Liquid (n=41)- 1.62 (1.53-1.72)	Wilcoxon signed rank tests were utilized to compare PK parameters of each drug between formulations	(CYP)2B6 polymorphism analysis	Y; ZDV AUC was similar between formulations	NCT00672412	Children	ZDV AUC was similar between formulations.	Chokephaibulkit 2011
28	Stavudine	reverse transcriptase inhibitors (HIV-1, HBV)	224.213	-0.72	83 mg/mL	nearly 100	BCS Class I (HS, HP)	BDDCS Class III (HS, PM)	No	A chewable pediatric fixed-dose combination tablet of stavudine, lamivudine, and nevirapine: Pharmacokinetics and safety compared with the individual liquid formulations in human immunodeficiency virus-infected children in Thailand	10.1097/INF.0b013e3181e2189d	Relative BA study; phase I/II, 2 stage, 2 arm, randomized, open-label	Stavudine (7mg), lamivudine (30 mg), nevirapine (50 mg)	≥6 months to <13 years of age	HIV-1 infected childrens (Thai)	n =34 Thai children ; Stage-1 9 childrens (8 females), 4 received GPO-VIR S7 Tablets followed by liquid. 5 children received liquid followed by tablet Stage-2 35 subjects; 18 received GPO-VIR S7 tablet first and then the liquid and 17 children received the liquid first then tablets; weight strata was as follows: Group 1 (≥6–8 kg) n = 3; Group 2 (>8–16 kg) n = 8; Group 3 (>16–23 kg) n = 12; and Gr…	Oral	Test- chewable tablets	Reference - Oral solutions	GPO-VIR S7 tablets or d4T (Zerit by Bristol-Myers Squibb)/3TC (Epivir by GlaxoSmithKline)/NVP (Viramune by Boehringer Ingelheim) original liquid formulations, orally every 12 hours.	d4T:3TC:NVP (7:30:50) mg; Multi dose (28 days tablet plus 28 days liquid )	NA		NA	GPO-VIR S7/ Liquid GMR (90% CI)- d4T-1.08 (0.97- 1.20)	GPO-VIR S7/ Liquid GMR (90% CI)- d4T-0.97 (0.92- 1.02)	NA	NA	Y	NCT00312091	Children	Stavudine (d4t) was found similar in tablets and oral liquid formulation	Vanprapar 2010
29	6-mercaptopurine	antimetabolite antineoplastic agent	152.177	0.01	0.735 mg/ml	5-37%	BCS Class II	BDDCS Class II	No	A novel 6-mercaptopurine oral liquid formulation for pediatric acute lymphoblastic leukemia patients - results of a randomized clinical trial	https://doi.org/10.5414/CP202054	Relative BA study; randomized cross-over study	35 mg/day	1.9 – 14.6 years	acute lymphoblastic leukemia (ALL)	20 pediatric ALL patients	Oral	Test-oral 6MP liquid	Reference-6MP capsules	orally for 4 weeks (35 mg/day (range 10 – 115 mg))	NA	NA		NA	NA	relative bioavailability of the liquid vs. capsulesof 1.01 was found (90% CI 0.86 – 1.20)	NA	NA	Y	NA	Children	demonstrated BE	Hanff LM 2014
30	Hydroxyurea	sickle cell anemia	76.0547	-1.8	269.0 mg/ml	100	BCS Class I (HS,HP)	BDDCS Class III (HS, PM)	No	Pharmacokinetics and bioequivalence of a liquid formulation of hydroxyurea in children with sickle cell anemia	10.1002/jcph.598	Relative BA study	Arm -1- Toddlers ( ≥ 2 to ≤ 5 years, n =17)- single dose of standardised liquid formulation (100 mg/ml); Arm-2 - Children ( > 5 to ≤ 17 years, n =22) received each standardised liquid and capsule in a randomized fashion on separate occasion	≥ 2 to ≤ 17 years	Sickle cell anemia pediatrics	n = 39 (Arm-1- 16/17; arm-2 - n =23)	Oral	Hydroxyurea USP (reconstituted with cherry syrup diluent- 100 mg/ml) ; Droxia capsules (200 mg); childrens received 20 mg/kg but not more than 30 mg/kg)		Hydroxy urea liquid - 100 mg/ml; capsules- 20 mg/kg	NA	Fasted		NA	Cmax Ratio- Capsule/liquid ratio (%)- 102.4; 90% CI- 91.8-114.2	AUC last- Capsule/liquid ratio (%)- 98.3; 90% CI- 94.5- 102.3; AUC ∞- Capsule/liquid ratio (%)- 97.2; 90% CI - 93.4 -101.1	ANOVA	NA	Y	NCT01506544	Pediatrics	Liquid and capsule formulations of HU are bioequivalent;weight based dosing schemes provide consistent drug exposure;and age-based dosing schemes are unnecessary	Estepp 2015
31	Zidovudine Abacavir	reverse transcriptase inhibitors (HIV-1, HBV)	Z= 267.2413; A= 286.3323	Z= 0.05; A= 1.20 (FDA label)	Z= 16.3 mg/ml (ALOGPS); A= 1.21 mg/mL (ALOGPS)	Z= 64% A= 83 %	Z= Class III (HS, LP); A= BCS Class III (HS, LP)	Z= BDDCS Class 1 (HS, EM); A= BDDCS Class I (HS, EM)	No	Pharmacokinetics of Antiretroviral Drug Varies With Formulation in the Target Population of Children With HIV-1	10.1038/clpt.2011.225	Relative BA study; two-period, crossover, open-label study	12-< 15 kgs- 12ml (120 mg) Zidovudine, 6 ml (120 mg) Abacavir, 6ml (120 mg) Lamivudine & half a tablet of zidovudine (150 mg), abacavir (150 mg), or lamivudine (75 mg).When administered as oral solutions,each of the three drugs was given separately	1.8-4 years	HIV-1 infected childrens (Uganda)	n=19 (10 < 12 kg)	Oral solution and tablets	scored tablets of combivir (coformulated zidovudine+ lamivudine ) and abacavir	10 ml (100mg)- Zidovudine Oral solution, 5 ml (100 mg) abacavir oral solution, 5 ml (100mg) lamivudine oral solution ;	b.i.d	NA	Fast		NA	dnGMR- tablet:solution Cmax (90% CI)- Zidovudine - 1.07 (0.92,1.25); dnGMR- tablet:solution Cmax (90% CI)- Abacavir- 1.02 (0.89,1.17); dnGMR- tablet:solution Cmax (90% CI)- Lamivudine- 1.55 (1.33,1.81)	dnGMR- tablet:solution AUC0-12 (90% CI)- Zidovudine - 1.01 (0.87,1.18); dnGMR- tablet:solution Cmax (90% CI)- Abacavir- 0.96 (0.83,1.12); dnGMR- tablet:solution Cmax (90% CI)- Lamivudine- 1.58 (1.37,1.81)	ANOVA, log transformed PK parameter , Analyses were performed by two independent statisticians using STATA 11.1 and SAS 9.1 software	Cmin (90% CI), Zidovudine- 1.10 (0.86, 1.41), CL/F/kg (90% CI)- 0.94 (0.82, 1.08); Cmin (90% CI), Abacavir- 0.92 (0.62, 1.37), CL/F/kg (90% CI)- 1.04 (0.89,1.20); Cmin (90% CI), Lamivudine- 1.29 (1.00, 1.66), CL/F/kg (90% CI)- 0.63 (0.55,0.72)	Y; Dose normalized area under curve (AUC)0–12 and peak concentration (Cmax) for the tablet formulation were bioequivalent with those of the oral solution with respect to zidovudine and abacavir	NA	Children	tablet formulation were bioequivalent with those of the oral solution with respect to zidovudine and abacavir	Kasirye 2012
32	Terbutaline	beta-2 adrenergic agonist used as a bronchodilator and tocolytic	225.284	0.9	213 mg/mL	14-15%	BCS Class II	BDDCS Class III	No	A Comparison of the Bronchodilator and Other Responses of Children to Oral Treatment With Terbutaline Tablet and Solution: A Bioequivalence Study	https://pubmed.ncbi.nlm.nih.gov/7362089-a-comparison-of-the-bronchodilator-and-other-responses-of-children-to-oral-treatment-with-terbutaline-tablet-and-solution-a-bioequivalence-study/	Relative BA study; double-blind acute cross-over study	2.5, 3.75 or 5.0 mg depending upon the weight of each subject	7-15 years	chronic obstructive lung disease	16	Oral	terbutaline tablet . as scored 2.5 mg tablets	terbutaline oral solution Astra Pharmaceutical Products, 0.5 mg/mL	NA	NA	NA		NA	NA	Y, equal changes in both pulmonary function and cardivascular parameters, thus demonstration bioequivalence.	NA	NA	NA	NA	Children	Terbutaline tablet and oral solution were, therefore, bioequivalent.	Haddad 1980
33	Nevirapine	Antiviral-NNRTI	266.298	2.5	0.105 mg/mL (ALOGPS)	> 90	BCS Class II (LS, HP)	BDDCS Class II (LS, EM)	No	Steady-state Pharmacokinetics of Nevirapine Extended-release Tablets in HIV-1–infected Children and Adolescents	10.1097/INF.0000000000000241	Relative BA study; Phase I, open-label, multidose, cross-over study	14 mg/kg/day for children <8 years old and 8 mg/kg/day for children >8 years old	3 to <18 years	HIV-1–infected children and adolescents.	85	Oral	Test- nevirapine extended-release (NVP-XR) tablets once-daily (QD)	Reference- immediate-release (NVP-IR) tablet or oral suspension twice-daily	QD or BD	NA	NA		NA	XR:IR % (90%CI) [CV]: 85.82 (75.90–97.03) [36.2]	Ratio XR:IR % (90%CI) [CV]: 90.39 (82.39–99.17) [26.8]	ANOVA	NA	Y	NA	Children	NVP-XR exhibited adequate trough concentrations with equivalent area under the curve at steady-state relative to NVP-IR.	Giaquinto 2014
34	Tacrolimus	Immunosuppressant	804.018	3.3	Insoluble	in adult kidney transplant patients is 17±10%; in adults liver transplant patients is 22±6%; in healthy subjects is 18±5%; in pediatric liver transplant patients was 31±24%	BCS Class II (LS, HP)	BDDCS Class II (LS, EM)	Yes	RELATIVE BIOAVAILABILITY OF TWO TACROLIMUS FORMULATIONS: PROGRAF (NORMAL RELEASE) AND ADVAGRAF (SUSTAINED RELEASE) IN CHILDREN WITH KIDNEY TRANSPLANT	https://www.researchgate.net/publication/295655446_RELATIVE_BIOAVAILABILITY_OF_TWO_TACROLIMUS_FORMULATIONS_PROGRAF_R_NORMAL_RELEASE_AND_ADVAGRAF_R_SUSTAINED_RELEASE_IN_CHILDREN_WITH_KIDNEY_TRANSPLANT	Relative BA study	Present immunosuppression consisted on tacrolimus (mean 4.12 mg/day, 1–12 mg/day), Mycophenolate (21 patients received 200–1000 mg/day), metilprednisolone (14 patients, median dose: 4 mg)	age: 4–17 years	Kidney transplant Median time from transplantation was 5.4 years (range: 1.4–13.1)	N=21	Oral	standard Prograf formulation	Advagraf	NA	NA	NA		NA	Cmax values 81.54% (90% CI) 71.6–92.87%	AUC ratio (AUCAdvagraf/AUCPrograf) 87.19% (90% CI) 79.91–95.13	NA	NA	In paediatric kidney transplant patients the conversion from Prograf to Advagraf (1:1 ratio) resulted in a relative bioavailability only very slightly out of ±20% interval	NA	Children	Conversion from Prograf to Advagraf in a 1:1 ratio seems practical and appropriate.	Campos 2011
		Passed Rel BA	34
		Passed true BE studies	4
		Failed true rel BA study	39
		Failed BE study	2
			Total 79 studies

## Sheet: Passed BE studies  
	Drug properties									Study details				Test population			Test and reference products					Administration details			Study Results			Other Clinical endpoint	Interpretations	CT registration ID	Intended use of product	Remarks	Reference
Sl No	Drugs	Therapeutic category	Mol Wt (g/mol)	Log P (est/exp)	Solubility	Oral Bioavailability (% )	BCS Classification	BDDCS Classification	Narrow Therapeutic Index*	Study Title	URL Link/ DOI	Study type	Dose	Age (Mean ± SD, median, range)	Healthy/Disease state	No of participants	Route of Admin	Formulation (Tablet/capsules / dimensions)		No of units administered	Manipulations (Pre Dosing)	Fasted /Fed State		Vol of water consumed (mL)	Cmax ratio	AUC ratio	Statistics		Products equivalent ? (Y/N)		Age range (Years)
1	Tacrolimus	Immunosuppressant	804.018	3.3	Insoluble	in adult kidney transplant patients is 17±10%; in adults liver transplant patients is 22±6%; in healthy subjects is 18±5%; in pediatric liver transplant patients was 31±24%	BCS Class II (LS, HP)	BDDCS Class II (LS, EM)	Yes	Conversion From Twice- To Once-Daily Tacrolimus in Pediatric Kidney Recipients: A Pharmacokinetic and Bioequivalence Study	10.1007/s00467-013-2724-0	PK and BE study	conversion on a 1:1 (mg:mg) basis from a twice-daily (Prograf) to once-daily (Advagraf)	7–19 years	stable renal transplant recipients	19	Oral	once-daily (Advagraf);	twice-daily (Prograf)	daily dose	NA	Fasted		NA	ratio of the LSM for Cmin (77.69 %) and its 90 % CI (69.3–87 %) did not achieve bioequivalence limits of 80–125 %	AUC0-24- Ratio A/B of LSM (%)- 90.82 ( 85.27, 96.73);	NA	Genotyping assay	Y	NA	Children	Both tacrolimus formulations are bioequivalent in pediatric renal recipients. observed a decrease in AUC0–24 and Cmin after the conversion, requiring close pharmacokinetic monitoring during the conversion period.	Lapeyraque 2014
2	Tacrolimus	calcineurin inhibitor	804.018	3.3	Insoluble		Class II	BDDCS Class II (LS, EM)	Yes	Nationwide Conversion to Generic Tacrolimus in Pediatric Kidney Transplant Recipients	10.1007/s00467-017-3707-3	BE study	All patients switched from Tacrolimus Prograf® to Tacrolimus Sandoz® over a 3-month period	age 3-18 years	pediatric renal transplant recipients	n=37	Oral	Reference- Tacrolimus Prograf® and generic tacrolimus formulations		NA	NA	NA			NA	For the test of bioequivalence, the geometric mean ratio was 1.03 (90% CI 0.94 to 1.12), which is just outside the EMA bioequivalence criteria for drugs with a narrow therapeutic interval		NA	Y; according to FDA guidelines	NA	Children	The bioequivalence profile of generic tacrolimus in pediatric renal transplant recipients compared to healthy young adults cannot be assumed to be equivalent, as children with organ transplants are known to have a faster metabolism of drugs such as tacrolimus.	Naicker 2017
3	Mycophenolate mofetil	immunosuppressant	433.495	2.5	43 μg/mL	0.94	BCS Class II	BDDCS Class II	No	Bioavailability of a generic of the immunosupressive agent mycophenolate mofetil in pediatric patients	10.1111/petr.12311	BE study	single dose ;Patients received either one or one‐and‐a‐half tablet, that is 500 or 750 mg	Cellcept- 13.88; Tevacept-12.4	Pediatric patients with end‐stage renal disease	Cellcept-8; Tevacept-10	Oral	generic (Tevacept®, Teva Pharmaceuticals).	innovator product (CellCept®, Roche)	single dose	NA	Fasted		NA	CMAX (μg/mL)- Cellcept- 7.1; Tevacept-14.15; CMAX/dose (μg/mL/mg*BSA)-Cellcept-0.014; Tevacept-0.026	AUC (μg h/mL)- Cellcept-6.8 ; Tevacept-14.0; AUC/dose (μg h/mL/mg*BSA)-Cellcept-0.009 ;Tevacept-0.022	NA	NA	Y; no significant difference in the bioavailability between CellCept® and the Teva generic, while an important interindividual variability was observed with both formulations.	NA	Children	no significant difference in the bioavailability between CellCept® and the Teva generic	González-Ramírez 2014
4	Ciclosporin	Immunosuppressant	1202.63	3.64	6.6-106 mcg/ml	27	BCS Class IV (LS,LP)	BDDCS Class II (LS, EM)	doses of up to 150 mg/kg are tolerated with minor clinical consequences	Assessment of Bioequivalence of a Generic Cyclosporine (Equoral) by a prospective Randomized Controlled Trial on Allogeneic Stem Cell Transplant Recipients	10.1016/j.transproceed.2010.06.019	BE study; open-label, two-way crossover, randomized controlled trial	Oral dose-twice the IV dose; Oral- daily dose every 12 hrs)	26 years (range 6-47)	allogeneic stem cell transplant (ASCT) recipients	n=30	Oral	Equoral solution (100 mg/mL)	Neoral solution (100 mg/mL)	Twice daily	NA	NA		NA	Cmax: Equoral mean 821 (SD 244 ng/mL) vs Neoral mean 834 (SD 298 ng/mL)	AUC0–12h: Equoral mean 4162 (SD 1231 ng · mL/h) vs Neoral mean 4370 (SD 1059 ng · mL/h)	ANOVA	NA	Y, The 90% confidence limits for AUC0–12h and Cmax were within the accepted bioequivalency range compared with Neoral.	NA	Children	in ASCT recipients Equoral solution was safe and pharmacologically equivalent to Neoral solution	Tarek 2010

## Sheet: Failed relBA  
	Drug properties									Study details				Test population			Test and reference products					Administration details			Study Results		Other Clinical endpoint	Statistics	Interpretations	Reasons fornon-equivalence (extracts from original paper)	Difference in Equivalence		Clinical Impact of Non-Equivalence	CT registration ID	Intended use of product	Remarks	Reference
Sl No	Name	Therapeutic category	Mol wt (g/mol)	Log P (est/exp)	Solubility	Oral Bioavailability (% )	BCS Classification	BDDCS Classification	Narrow Therapeutic Index*	Study Title	URL Link/ DOI	Study type	Dose	Age (Mean ± SD, median, range)	Healthy/Disease state	No of participants	Route of Admin	Formulation (Tablet/capsules / dimensions)		No of units administered	Manipulations (Pre Dosing)	Fasted /Fed State		Vol of water consumed (mL)	Cmax ratio	AUC ratio			Products equivalent ? (Y/N)		Formulation (Y/N)	Food or other factors	Y/N		Age range (Years)
1	Carbamazepine	Anticonvulsant	236.269	2.1	0.152 mg/ml	100	BCS Class II (LS, HP)	BDDCS Class II (LS, EM)	YES	The Pharmacology of Chewable Versus Regular Carbamazepine in Chronically Treated Children With Epilepsy	https://www.ncbi.nlm.nih.gov/pubmed/1623447 https://www.cambridge.org/core/services/aop-cambridge-core/content/view/4E126F7787A6116BFDD1584B785DCEF2/S031716710004227Xa.pdf/pharmacology_of_chewable_versus_regular_carbamazepine_in_chronically_treated_children_with_epilepsy.pdf	Relative BA study	In the first month the children received regular CBZ (Tegretol TM)- daily dose for 4 consecutive weeks and later switched to the chewable tablets	aged les sthan 6 years	children receiving chronic monotherapy CBZ	n =44 (23 boys, 21 girls)	Oral	Tegretol and Tegretol Chew tabs	NA	Single dose	NA	Fasted		NA	Reg CBZ- Cmin- 27 umoles/l; Cmax- 37; Chew CBZ- Cmin- 24.3; Cmax- 36; Reg Epox- Cmin- 4.8; Cmax- 6; Chew Epox- Cmin- 4.1; Cmax- 5.6	Mean fasting serum levels (umoles/l)- Regular CBZ-27.5; CBZ-E- 5.8; Chewable CBZ- 26.3; CBZ-E- 4.9	CBZ and CBZ 10-11 epoxide also estimated	ANOVA	N	It is unclear whether such variations are related to fundamental differences in the way the two preparations are absorbed and/or metabolized by these individual patients	N	N	N	NA	Children	the PK of chewable and regular CBZ are very similar in chronically treated children with epilepsy but Five patients on twice daily dosing had higher peak serum levels on chewable CBZ - a difference that may be clinically important; chewable and regular CBZ have very similar PKs but individual patients may show some differences	Camfield 1989
2	Carbamazepine	Anticonvulsant	236.269	2.1	0.152 mg/ml	100	BCS Class II (LS, HP)	BDDCS Class II (LS, EM)	YES	Diurnal Variation of Carbamazepine and Carbamazepine-10,11-epoxide in Plasma and Saliva in Children With Epilepsy: A Comparison Between Conventional and Slow-Release Formulations	10.1177/088307389000500219	Relative BA study; open, controlled, within-patient study	twice-daily; 10.0-35.3 mg/kg	4-13 years	Epileptic children	n=25	Oral	Test-Tegretol SR; Reference-Tegretol CBZ	NA	Twice daily	NA	Fasted		NA	Plasma- CBZ- Cmax (nmol/ml)-Conve-39.8;SR-29.4; CBZ-10,11 epoxide- Conve- 7.5; SR- 6.0; Cmin (nmol/ml)-Conve-21.5 ;SR- 19.9; CBZ-10,11 epoxide- Conve- 4.0; SR-3.2; Saliva- Cmax- Conve- 10.7; SR-7.8 10-11 Epoxide-Conve-4.8;SR- 3.6; Cmin- Conve -5.6; SR-4.8; 10,11 Epoxide- Conve-4.8;SR-3.6	Plasma- CBZ- AUC24 (h. nmol/ml)-Conve-762.5 ;SR-593.4; CBZ-10,11 epoxide- Conve- 138; SR- 107.6; Saliva- AUC24- Conve- 190.8; SR-153.5; 10-11 Epoxide-Conve-87.9;SR- 65	NA	NA	N;The mean relative bioavailability (24-hr AUC) was about 22% lower with slow-release than with conventional carbamazepine	The difference between children and adults is most probably explained by the more rapid rate of metabolism in children compared with adults.	Y	N	Y	NA	Children	Reduction of reported side effects, especially tiredness, on treatment with the slow-release formulation	Eeg-Olofsson 1990
3	Cyclosporine	Immunosuppressant	1202.63	3.64	6.6-106 mcg/ml	0.3	BCS Class IV (LS,LP)	BDDCS Class II (LS, EM)	doses of up to 150 mg/kg are tolerated with minor clinical consequences	Sandimmun-to-Neoral Conversion in Stable Pediatric Kidney Transplant Recipients	10.1034/j.1399-3046.1999.00058.x	Relative BA study	sandimmune (SIM) to neoral (NEO) on a 1:1 basis; SIM or NEO was taken twice daily, dissolved in orange juice or chocolate milk.Mean CsA dosage at the time of conversion was 6.9 (6 3.1) mg/kg/d or 207 mg/m2/d and remained similar 6 months after conversion to NEO 6.9 mg/kg/d or 212 mg/m2/d	mean age of 14.1 yr	stable renal allografts	25	Oral	Test- Neoral Reference- sandiimmune		sandimmune (SIM) to neoral (NEO) on a 1:1 basis	NA	NA		NA	Whole blood CsA concentrations (ng/mL) drawn by venipuncture just before (= TL)- TL (ng/ml)- SIM- 175; NEO-174; NS; Cssav (ng/ml)- SIM- 367; NEO- 625, p < 0.001; Cmax (ng/ml)- SIM- 590; NEO-1135, P< 0.001	AUC0-6 hr (ng*h/ml)- SIM -2199; NEO-3750, P< 0.001	NA	NA	N;	Our results show that NEO exhibits a better pattern of oral absorption and improved bioavailability	Y	N	N	NA	Children	NEO exhibits a higher BA in children compared to SIM without causing apparent toxicity	Kelles 1999
4	Cyclosporine	Immunosuppressant	1202.63	3.64	6.6-106 mcg/ml	0.3	BCS Class IV (LS,LP)	BDDCS Class II (LS, EM)	doses of up to 150 mg/kg are tolerated with minor clinical consequences	NOF-11: A one-year pediatric randomized double-blind comparison of neoral versus sandiimmune in orthotopic liver transplantation 1	10.1097/00007890-200001150-00016	Relative BA study; prospective multicenter randomized double-blind pediatric study	CysA at a dose of 2 mg/kg/day which was increased to 3 mg/kg/day at 12 hr posttransplantation.	Neoral: 9 patients with a median age of 11 months and mean age of 11.6±5.6 mo. SIM: 10 patients with a median age of 11 months and mean age of 12.5±6.3 mo	primary pediatric liver transplant recipients.	Thirty-two patients; 17 received Neoral and 15 received SIM.	Oral	Test - Neoral;Reference- sandiimmune		Single dose	NA	NA		NA	Only figure provided	Despite the higher Cmax and AUC in the Neoral group there was no difference in the incidence of hypertension, creatinine levels, or GFR.	NA	NA	N	In the very young children (younger than 2 years of age), Neoral resulted in significantly greater bioavailability and exposure than SIM which may be clinically important. Fasting resulted in greater exposure of Neoral over the 3 hr of the fasting study at day 23 as indicated by a higher Cmax and AUC0–3. This was not seen in the SIM group. Absorption of SIM was variable and was delayed in several…	Y	N	N	NA	Children	For recipients less than 2 years of age, Neoral had greater BA than SIM.	Alvarez 2000
5	Cyclosporine	Immunosuppressant	1202.63	3.64	6.6-106 mcg/ml	0.3	BCS Class IV (LS,LP)	BDDCS Class II (LS, EM)	doses of up to 150 mg/kg are tolerated with minor clinical consequences	Comparison of Neoral and Sandimmun cyclosporin A pharmacokinetic profiles in young renal transplant recipients	10.1007/s004670050284	Relative BA study	Median CYA dosage was 149 mg/m2 per day (range 98–226).	less than 11 years (range 4.8–10.9 years)	renal transplant recipients	9	Oral	Test - Neoral;Reference- sandiimmune		After the SIM profile on day 0, NEO was given at the same dose and continued for 24 weeks on a twice daily dosing schedule	NA	The subjects were allowed free access to non-dairy product drinks and had a normal lunch at 12 noon		NA	NEO- Cmax (µ/l)-1019; SIM- 475	AUC (µ/l · h-1)- NEO- 4339; SIM- 2,451	NA	Pearson correlation coefficients at various time-points during SIM and NEO pharmacokinetic profiles	N	Variable concentrations of CYA may contribute to the higher allograft loss from rejection observed in young children with renal transplants. Other factors such as increased frequency of postoperative ileus, short gut length, higher gut motility and faster metabolic rate may also directly influence CYA absorption and bioavailability.	Y	Y	Y	NA	Children	increase in the maximum CYA concentration (Cmax) of 114%, an increase in area under the curve (AUC) of 71% and the time to reach Cmax was reduced from 1.75 h to 1.25 h with NEO, while 12-h trough levels (C12 h) did not change significantly.	Kabasakul 1997
6	Cyclosporine	Immunosuppressant	1202.63	3.64	6.6-106 mcg/ml	0.3	BCS Class IV (LS,LP)	BDDCS Class II (LS, EM)	doses of up to 150 mg/kg are tolerated with minor clinical consequences	Improved absorption of cyclosporin A from a new microemulsion formulation: implications for dosage and monitoring	10.1007/BF00860745	Relative BA study	riginal Sandimmun (Sandoz, Basle, Switzerland) preparation were switched to Neoral on a 1:1 basis (162.4 mg/m2 per day)	Ten children and adolescents, median age 14.9 years (range 9.8-20.4 years)	paediatric renal transplant recipients	10	Oral	Test - Neoral;Reference- sandiimmune		1: 1 conversion	NA	Absorption studies were performed after ingestion of a regular breakfast, the mode of administration (i.e. capsules or liquid) remained unchanged.			CsA trough (ng/ml)- Sandimmun-90.7; neoral after 1:1 conversion (before dose reduction)- 88.3; neoral afetr dose reduction- 72.3	The AUC was also significantly higher with Neoral (2,657 ng x h/ml, range 2,099-4,402) than Sandimmun (1,422 ng x h/ml, range 659-2,269, P < 0.01)	Creatinine level	NA	N	With Sandimmun, the large intraindividual and interindividual variability of CsA pharmacokinetic parameters in kidney transplant recipients is well known. Absorption studies showed Sandimmun malabsorption [2] in six of the ten children. This could be overcome with the Neoral preparation, so that a uniform absorption pattern was found in all patients. This is reflected by the large increase in bot…	Y	Y	T	NA	Children	Pharmacokinetic studies revealed impaired absorption of Sandimmun in six patients.	Bokenkamp 1995
7	Cyclosporine	Immunosuppressant	1202.63	3.64	6.6-106 mcg/ml	0.3	BCS Class IV (LS,LP)	BDDCS Class II (LS, EM)	doses of up to 150 mg/kg are tolerated with minor clinical consequences	Reduced variability of Neoral pharmacokinetic studies in pediatric renal transplantation	10.1007/s004670000435	Relative BA study; CsA GelCaps (Sandimmune) twice a day had been converted to CsA microemulsion (Neoral) on the same dose	CsA dose (mg)- 181; CsA dose (mg/kg)- 4.9	2.8–19.4	pediatric renal transplant recipients	14	Oral	Test - CsA microemulsion (Neoral); reference- CsA GelCaps (Sandimmune)		single dose	NA			NA	Co (ng/ml)-Sandimmune-256; neoral- 193; C2- Sandiimune- 704; Neoral- 876	AUC (ng/ml/hr)- Sandiimmune- 5288; Neoral- 4703	NA	NA	N	After the conversion from Sandimmune to Neoral, the patients displayed reduced inter- and intra-individual variability of their PK parameters because of the more complete absorption of Neoral reported previously. The oral clearance (Cl/f) was significantly lower after the switch to Neoral, with reduced inter- and intraindividual variability. This allows for interesting extrapolations about the ab…	Y	N	N	NA	Children	After the switch, study observed less inter- and intra-individual variability of AUC, the 2-h concentration, and the oral clearance	Portman 2000
8	Emtricitabine	(NRTI) indicated for the treatment of HIV infection in adults	247.247	-0.43	112 mg/mL	bioavailability of emtricitabine capsules is 93% and the bioavailability of the oral solution is 75%.	BCS Class I (HS, HP)	BDDCS Class III	No	Pharmacokinetics and Safety of Single Oral Doses of Emtricitabine in Human Immunodeficiency Virus-Infected Children	10.1128/AAC.48.1.183-191.2004	Relative BA study; phase I, open-label, nonrandomized, dose-escalation, multicenter study	Two single oral doses of FTC (60 and 120 mg/m2, up to a maximum of 200 mg, in solutions); Children >6 years old also received a third dose of 120 mg/m2 in capsules	aged 18 years old as stratified by age into five cohorts, i.e., cohort 1 (birth to 3 months old), cohort 2 (3 months to 2 years old), cohort 3 (2 to 6 years old), cohort 4 (6 to 13 years old), and cohort 5 (13 to 18 years old).	HIV-infected children	25 children; Cohort 2 (n=2); Cohort 3 (n=8); Cohort 4 (n=8); Cohort 5 (n=7)	Oral	Test-Oral solution Emtricitabine (10 mg/ml) for the first two doses Reference-Capsule Emtricitabine		Two single oral doses ( 60 mg/m2 , a second dose of emtricitabine at 120 mg/m2)	NA			capsule 20% higher plasma	Cmax (ug/ml)- Cohort 2 (n=2;22-23 mos), 60 mg/m2 solution-1.02 , 120 mg/m2 solution-1.51; Cohort-3 (n=8)-2-5 years- 60 mg/m2, solution -1.13; 120 mg/m2 solution- 1.99;2+3 (n=10), 22 mos-5 years- 60 mg/m2 , solution,-1.11; 120 mg/m2 solution- 1.90; cohort 4 (n=8), 6-12 years- 60 mg/m2 , solution-1.06; 120 mg/m2, solution-1.91; 120 mg/m2, capsule- 2.49; Cohort 5 (n=7), 13-17 years- 60 mg/m2 , solut…	AUC 0-INF (h.ug/ml)- Cohort 2 (n=2;22-23 mos), 60 mg/m2 solution-4.81 , 120 mg/m2 solution-8.13; Cohort-3 (n=8)-2-5 years- 60 mg/m2, solution -4.32; 120 mg/m2 solution- 7.70;2+3 (n=10), 22 mos-5 years- 60 mg/m2 , solution,-4.42; 120 mg/m2 solution- 7.79; cohort 4 (n=8), 6-12 years- 60 mg/m2 , solution-4.45; 120 mg/m2, solution-8.02; 120 mg/m2, capsule- 10.93; Cohort 5 (n=7), 13-17 years- 60 mg/m2…	NA	N	N; The relative bioavailability for the capsule formulation (compared to an equal dose in solution) averaged 120% over the age range of 6 to 17 years but was variable between subjects	It is likely that the gastrointestinal transit time of the solution formulation is shorter than that of the capsule formulation, thereby reducing the mucosal contact time for emtricitabine to be absorbed. In this case, factors that could prolong gastrointestinal transit time, e.g., food intake, may enhance the bioavailability of the oral solution.	Y	Y	N	NA	Children	The capsule formulation provided 20% higher plasma FTC exposure than the solution formulation but The FTC PK was comparable between adults and children 22 months to 17 years of age.	Wang 2004
9	Cyclosporine A	Immunosuppressant	1202.63	3.64	6.6-106 mcg/ml	0.27	BCS Class IV (LS,LP)	BDDCS Class II (LS, EM)	doses of up to 150 mg/kg are tolerated with minor clinical consequences	Evaluation of Performance Factors Affecting Two Formulations of Cyclosporine in Pediatric Renal Transplant Patients	10.1016/j.transproceed.2006.08.096	Relative BA study	2.0 mg/kg/dose for CYA (oil-based predecessor) and 1.7 mg/kg/dose for MEC ( microemulsified galenic formulation of CsA).	CYA group- 11.3 ± 1.2 years, MEC group - 8.6 ± 0.9 years	pediatric renal transplant patients	CYA group (14 boys and eight girls), MEC group (16 boys and 15 girls)	Oral	CYA (oil-based predecessor), MEC (microemulsified galenic formulation of CsA).	NA	1 unit	NA	NA		NA	The concentration achieved by MEC at C2 demonstrated a much higher correlation with area under the concentration curve (AUC) than the concentration at C0. In the case of CYA a strong correlation was obtained between AUC and the concentrations obtained at both C0 and C2	Calcium channel blockers increased AUC0–8 for both CsA formulations	BA of CsA was increased in boys using MEC formulation but this gender-based difference was absent during the use of CYA	NA	N; enhanced absorption of MEC compared to CsA	The differences between the two formulations was associated most strongly with the C2/C0 ratio rather than the t1/2, indicating that the formulation difference was predominantly at the absorptive phase rather than at the metabolism stage of CsA PKs. The levels obtained at C2 correlated better with total drug exposure than did the trough levels of the drug. The predominant difference in formulatio…	Y	N	Y	NA	Pediatrics	caution required for introducing the new formulations in childrens	Acott 2006
10	Cyclosporine A	Immunosuppressant	1202.63	3.64	6.6-106 mcg/ml	0.27	BCS Class IV (LS,LP)	BDDCS Class II (LS, EM)	doses of up to 150 mg/kg are tolerated with minor clinical consequences	Acute Allograft Rejection Following Conversion to a New Cyclosporine Formulation in Pediatric Renal Transplant Patients	10.1016/s0041-1345(98)00512-0	Relative BA study	Trough CyA levels were maintained between 300 and 500	1 to 15 years	stable kidney transplants	Twenty-two children	Oral	Test- microemulsion (Neoral); Reefrence- corn oil base (Sandimmune)	NA	NA	NA	NA		NA	NA	Pharmacokinetic testing indicated that in all children Neoral was rapidly absorbed and produced a high peak level of within 1 to 2 hours after dosing	NA	NA	N	Several studies have described differences in the pharmacokinetics of the two formulations which substantiate claims made by the manufacturer regarding less interpatient absorption variability with the microemulsion formulation compared with the original corn oil preparation CyA was metabolized to more than one metabolite, which may have different profiles in children depending upon the carrier u…	Y	N	N	NA	Pediatrics	Unique to pediatric patients, who generally have increased gastrointestinal motility, and may be a feature unique to drugs like CyA with its dependence on metabolism in the gastrointestinal tract	Crocker 1998
11	Cyclosporine A	Immunosuppressant	1202.63	3.64	6.6-106 mcg/ml	0.27	BCS Class IV (LS,LP)	BDDCS Class II (LS, EM)	doses of up to 150 mg/kg are tolerated with minor clinical consequences	Pharmacokinetics of a new microemulsion formulation of cyclosporin A (Neoral) in young patients after renal transplantation	https://doi.org/10.1111/j.1432-2277.1996.tb00991.x	Relative BA study	Six of these patients were tested before and 4 weeks after switching from the standard formulation Sandimmun to Neoral.	13.9 years (median age)	non randomized study	n =12	Oral	cyclosporin A, Neoral, (Sandoz)	NA	capsules or solution	NA	Fast		NA	Cmax (ng/ml)- Group 1 (n=6) - 856.3; group 2- 892. 8 (n =6)	AUC 0-4 h(ng/ml. h)- Group 1- 1947 ; Group 2- 2224 ; In most patients, Tmax occurred earlier for Neoral than for Sandimmun	hemograms and biochemistry profiles	Nonparametric Wilcoxon statistics, ANOVA	N ; In four children, Cmax and AUC0-12 are higher after Neoral, but the difference between all patients was not significant	Several reports in adult patients have indicated that the new microemulsion formulation Neoral exhibits a bet- ter and more predictable pattern of intestinal absorp-tion Mueller et al. demonstrated that the pharmacokinetic differences between the two formula- tions of CyA were absorption-related	Y	N	Y	NA	Pediatrics	large interindividual variability of CyA PK in this age group needs close monitoring	Krmar 1996
12	Cyclosporine A	Immunosuppressant	1202.63	3.64	6.6-106 mcg/ml	0.27	BCS Class IV (LS,LP)	BDDCS Class II (LS, EM)	doses of up to 150 mg/kg are tolerated with minor clinical consequences	PHARMACOKINETICS OF AN ORAL SOLUTION OF THE MICROEMULSION FORMULATION OF CYCLOSPORINE IN MAINTENANCE PEDIATRIC LIVER TRANSPLANT RECIPIENTS	https://journals.lww.com/transplantjournal/Fulltext/1997/06270/PHARMACOKINETICS_OF_AN_ORAL_SOLUTION_OF_THE.10.aspx	Relative BA study ; open-label, multicenter, randomized crossover trial.	either CsA or CsA-ME at the same b.i.d.	group 1, ages 1-5 years; group 2, ages 6-17 years	pediatric maintenance liver transplant patients	n=31 patients	Oral	Test- new formulation, cyclosporine for microemulsion (CsA-ME); Reference- original formulation (CsA)	NA	BID	NA	Fast		NA	Cmax (ng/ml/ (mg/kg)- CSA-ME- 295; CSA- 141; Co (ng/ml/(mg/kg)-CSA-ME-55.3; CSA-53.6	AUC (ng.hr/ml/(mg/kg)-CSA-ME-1220; CSA-735	After administration of CsA, the group of younger patients had a 37% lower AUC (P=0.05) and a 34% lower Cmax (P=0.05) than the group of older children ( all differences were less than 25% and not statistically significant)	ANOVA	N	Previous studies have shown increased absorption and increased bioavailability of cyclosporine in pediatric liver transplant recipients treated with CsA-ME as compared with CsA. Therefore, the increased bioavailability of cyclosporine seems to be a direct consequence of the increased absorption of the drug. Further, the consistency of the bioavailability of cyclosporine from CsA-ME as a function …	Y	Y	N	NA	Pediatrics	CsA-ME has improved pharmacokinetic characteristics (increased absorption and increased BA) compared with CsA in pediatric maintenance liver transplant recipients.	Dunn 1997
13	Indinavir	specific HIV protease inhibitor	613.789	2.81	0.015 mg/ml	0.65	BCS Class II	BDDCS Class 2	NA	A Phase I/II Study of the Protease Inhibitor Indinavir in Children With HIV Infection	10.1542/peds.102.1.101	Relative BA study; phase I/II study	250 mg/m2, 350 mg/m2 and 500 mg/m2 per dose (after 12 weeks of monotherapy, to add zidovudine at a dose of 120 mg/m2 per dose given every 8 hours and lamivudine at a dose of 4 mg/kg given twice daily)	median 9.7 (3.1 to 18.9) years	progressive HIV disease	n=54	oral	capsule formulation (sulfate salt dry-filled capsules)	free-base suspension (jet milled suspension)	every 8 h	NA	empty stomach		4 fluid ounces or more of water after ingestion of indinavir	NA	250 mg/m2 relative bioavailability SUSP 0.29; DFC 1.0 350 mg/m2 relative bioavailability SUSP 0.09; DFC 1.0 500 mg/m2 relative bioavailability DFC 1.0		jet-milled suspension after a single dose 250 mg/m2 relative bioavailability 0.92 350 mg/m2 relative bioavailability 0.43 500 mg/m2 relative bioavailability 0.33	N	capsule formulation revealed not only a marked interpatient variability but also a substantially lower absorption of the indinavir freebased suspension	Y	N	Y	NA	Children	The indinavir free-base suspension was less bioavailable than the dry-filled capsule formulation, and therapy was changed to capsules in all children.	Mueller 1998
14	Rifampicin	semisynthetic antibiotic	822.94	2.7	1400 mg/L (at 25 °C)	‎90 to 95%	BCS class II	BDDCS Class II	NA	Bioavailability of two licensed paediatric rifampicin suspensions: implications for quality control programmes	10.5588/ijtld.15.0833	Relative BA study	10–20 mg/kg rifampicin (RMP);one of two RMP single-drug oral suspensions.	median age 1.4 years, range 0.2–10.2	South African children;drug-susceptible tuberculosis (TB)	146 children	Oral	A granulate preparation of RMP for suspension (Eremfat®, RIEMSER Arzneimittel, Germany, registered for use in several European countries) was reconstituted to a concentration of 100 mg/5 ml and administered in accurately measured doses of 10–20 mg/kg using a syringe, or via a nasogastric tube in very young children.	Eremfat, R-Cin® suspension (100 mg/5 ml	92 received Eremfat and 54 received R-Cin formulations; Eremfat- 14.95 mg/kg; R-Cin- 16.51mg/kg	NA	NA		NA	NA	Truncated RMP AUC (AUC0–4, mg.h/l) -< 1 years- Eremfat® RMP median-14.33; R-Cin® RMP-4.65; 1–< 2 years- Eremfat- 18.49; R-Cin-2.53; 2–< 5- Eremfat-21.72; R-Cin-4.23; 5–< 12- Eremfat-15.65; R-Cin-4.02	NA	NA	N; When stratified by age, the RMP AUC0–4 remained consistently lower in children receiving R-Cin than in those who received Eremfat	We therefore hypothesise that the differences observed in bioavailability are due to the mixture of polymorphic forms of RMP in R-Cin that was not favourable for absorption.The water solubility of RMP is reported to vary eight-fold depending on the crystalline state of the material,19 altered particle size affects solubility,20 and altered solubility is likely to affect bioavailability. However, …	Y	N	Y	NCT01637558	Pediatrics	quality of RMP suspensions used to treat childhood TB is ensured	McIlleron 2016
15	Efavirenz	NNRTI- HIV-1 treatment	315.675	3.89 (ALOGPS)	0.00855 mg/Ml	40-45 (under fasting)	BCS Class II (LS, HP)	BDDCS Class II (LS, EM)	No	A pharmacokinetic and pharmacogenetic study of efavirenz in children: dosing guidelines can result in subtherapeutic concentrations	https://www.ncbi.nlm.nih.gov/pubmed/18839779	Relative BA study; Open label study	Body weight - 13 < 15 kg- Age 3 < 5 years dosage , 12 ml (Liquid formulation- 30 mg/ml); age > 5 years- 9 ml (L-30 mg/ml); Capsules/tablets- 200 mg; 15 < 20 kg- Age 3 < 5 years dosage , 13 ml (L- 30 mg/ml); age > 5 years- 10 ml (L-30 mg/ml); Capsules/tablets- 250 mg; 20 < 25 kg- Age 3 < 5 years dosage , 15 ml (L- 30 mg/ml); age > 5 years- 12 ml (L-30 mg/ml); Capsules/tablets- 300 mg; 32.5 <40 kg-…	median age of 33 childrens- 6.5 years (0.9-19 years)	HIV-1 infected children	N =33 ( females =16)	Oral	Efavirenz Liquid formulation (30 mg/ml); capsules/tablets (200, 250, 300, 350, 400 & 600 mg)	NA	Based on body weight, solid formulation - once a daily	NA	NA		NA		Children carrying the CYP2B6-516-G/G genotype had a 50-70% probability of developing a subtherapeutic trough level of efavirenz and only 1-3% probability of developing a trough level >4 mg/l.	Gender, age, drug formulation, the presence of the c.516G>T polymorphism in the CYP2B6 gene ( PCR sequence) and the quantitation of liver enzymes alanine aminotransferase and aspartate aminotransferase at baseline were collected.	A non-linear mixed effect pharmacokinetic model (NONMEM)	N	Cl/F is the major determinant of decreased efavirenz exposure in children Physiological difference b/w healthy adults and HIV-infected children that could influence drug absorption. Our study is limited by the number of children included.	Y	Polymorphism of CYP 2B6 and unexpected CL/F is the main determinant of decreased efavirenz exposure in children	Y	NA	Pediatrics	Clearance was 29.7% lower in children carrying the CYP2B6-516-G/T genotype compared with children carrying the G/G genotype. Relative bioavailiability of the oral liquid compared with tablets or capsules was only 46.6% (heterozygous G5 16T mutation in the CYP 2B6 Gene) . The dose of the oral solution should be twice the dose of capsules. Doses for children weighing < 25 kg should be allometricall…	Heine 2008
16	Efavirenz	NNRTI- HIV-1 treatment	315.675	3.89 (ALOGPS)	0.00855 mg/Ml	40-45 (under fasting)	BCS Class II (LS, HP)	BDDCS Class II (LS, EM)	No	Pharmacometric Characterization of Efavirenz Developmental Pharmacokinetics and Pharmacogenetics in HIV-Infected Children	10.1128/AAC.01738-13	Relative BA study; open-label phase I/II study	capsule dose (mg/day/child) = (weight of child in kg/70 kg)0.7 *600 (mg/day/adult) suspension or solution, the standard adult dose of 600 mg was replaced with 720 mg (to account for the anticipated reduction in bioavailability)	cohort I 3 to 16 years old cohort II 2 months and 8 years old	HIV-1-infected	n=96	oral	oral liquid formulations: suspension and solution (test)	capsule formulation	pharmacometric model; 720 mg	NA	NA		NA	NA	Lower bioavailability for the oral liquid formulations than for the capsule formulation, with no difference in bioavailability between the suspension and the solution. The relative bioavailability increased with age to reach a mature value of 0.79.	CYP2B6-G516T polymorphism on EFV PK	Pharmacometric model	N	In fact, plasma concentrations are characterized by high interindividual variability. Low concentrations have been linked with viral nonsuppression and high concentrations with toxicity.	Y	Y	Y	NA	Children	The liquid formulation bioavailability relative to the capsule was found to increase with age to reach 90% of its mature value by the age of 8 years. The CYP2B6-G516T polymorphism decreased oral clearance, while the MDR1-C3435T polymorphism demonstrated no effect.	Salem 2014
17	Tacrolimus	calcineurin inhibitor	804.018	3.3	Insoluble	11-19%	BCS Class II	BDDCS Class II (LS, EM)	Yes	Comparative pharmacokinetics of tacrolimus in de novo pediatric transplant recipients randomized to receive immediate- or prolonged-release tacrolimus	10.1111/petr.13289	Relative BA study; Phase 2, parallel-group, multicenter, open-label, 4-week study	once daily, PR-T and twice-daily, IR-T	De novo pediatric patients aged <16 years	de novo pediatric patients undergoing primary kidney, liver, or heart transplantation	33 patients (PR-T, n = 15; IR-T, n = 18); Fifteen patients received prolongedrelease tacrolimus (kidney, n = 10; liver, n = 3; heart, n = 2), and 18 received the immediate-release formulation (kidney, n = 10; liver, n = 5; heart, n = 3)	Oral	Prolonged-release Tacrolimus vs Immediate release Tacrolimus	NA	Single or twice	NA	NA		NA	Day 1-77.3%, Day-7- 120.3%, Day 28- 92.2% for Cmax	AUC 24- Day 1- 66.3%, Day 7- 92.5%, Day 28- 99.9%,respectively, for AUC24; Day-1- 66.3%, Day7 -82.2%, Day 28- 90.9% for C24 AUC24 and Cmax were lower on Day 1 vs 7 and 28. AUC24 90% CI within predefined similarity interval on Day 28; other 90% CIs fell outside	NA	NA	N; After the first dose of tacrolimus, systemic exposure (AUC24) to tacrolimus was approximately 35% lower with the prolonged- vs the immediate-release formulation. However, at steady state, and following dose adjustment, AUC24 was similar for both formulations by Day 28	Due to the nature of the study, there are several limitations. Patient numbers were small and, therefore, it was not possible to stratify the analyses by organ type. tacrolimus clearance is known to be higher in younger children	NA	NA	NA	NA	Pediatrics	at steady state, and following dose adjustment, AUC24 was similar for both formulations by Day 28	Vondrak 2018
18	L-Thyroxine	Antithyroid	776.87	1.15 (ALOGPS)	0.00898 mg/mL	48-80	BCS Class I (HS, HP);	BDDCS ClassII (LS, EM)	Yes	Comparison between Liquid and Tablet formulations of Levothyroxine in the Initial Treatment of Congenital Hypothyroidism	10.1016/j.jpeds.2012.11.070	Relative BA study	12-13.5 ug/kg/d in infants with severe CH; 10-11.5 ug/kg/day in infants with moderate or mild CH	< 37 weeks	CH infants	n = 42 infants (25 girls, 17 boys)	Oral	Oral drops and Tablets	NA	Single dose	NA	Fasted		NA	NA	NA	Level of FT4 remained above the upper limit of the normal range	NA	N	The liquid formula is apparently easier for parents to handle, so some mistakes in the administration (eg, number of drops administered, volume of the mixed liquid) cannot be excluded. On the other hand, the observed pattern appears to be rather uniform and not limited to just a few patients characterized by a poor social and/or educational background. Moreover, we cannot exclude that the more fr…	Y	N	Y	NA	Infants	Only thyroid function test Carried out before and after; fT4 levels were higher than the upper limit of the normal range in all patients in both groups (liquid & tablets); significantly more patients with suppressed TSH concentrations in group 1 than in group 2	Cassio 2013
19	Cyclosporine	Immunosuppressant	1202.63	3.64	6.6-106 mcg/ml	0.27	BCS Class IV (LS,LP)	BDDCS Class II (LS, EM)	doses of up to 150 mg/kg are tolerated with minor clinical consequences	Cyclosporin pharmacokinetics following administration of capsules and Neoral in pediatric patients with lupus nephritis	10.1046/j.1365-2125.1997.00634.x	Relative BA study	Single oral- 5 mg/kg	9-14 years	Pediatric patients with lupus nephritis	n=10	Oral	Cyclosporin A, Neoral, (Sandoz) and CsA capsules		Single dose	NA	Fasted and fed (orange juice and breakfast) after dose administration		NA	Neoral (n=10) Cmax (ng/ml)- 943; capsules (n=10)- 697	Neoral (n=10) (ng /ml.hr)- 4612; capsules (n=10)- 3483	NA	ANOVA	N; Higher Cmax and AUC in Neoral than the capsules	These results suggest that CsA Neoral has improved absorption and bioavailability. Interindividual variability is noted in our study.	Y	NA	Y	NA	Paediatrics	CsA neoral has a more consistent absorption profile and better bioavailability than CsA capsules in pediatric patients	Fu 1997
20	Cyclosporine	Immunosuppressant	1202.63	3.64	6.6-106 mcg/ml	0.27	BCS Class IV (LS,LP)	BDDCS Class II (LS, EM)	doses of up to 150 mg/kg are tolerated with minor clinical consequences	Pharmacokinetics of cyclosporine in pediatric long-term liver transplant recipients converted from Sandimmun to Neoral	10.1007/s001470050080	Relative BA study	SIM (173 ± 49 mg/m2 per day) to Neoral at 1:1 ratio	2-12.3 years	pediatric long-term liver transplant recipients	Thirty-eight children (19 girls, 19 boys)	Oral	Sandimmune and neoral	NA	All patients were switched to NEO and had received at least three doses prior to a 12-h absorption profile	NA	NA		NA	Cmax(ng/ml)-Neoral (n = 38)- 650 ± 280; Sandimmun (n =12)= 337 ± 142	12-h AUC (ng * h/ml)-Neoral (n = 38)-3325 ± 1125 ; Sandimmun (n = 12)-2423 ± 846	NA	ANOVA	N; AUC as well as Cmax were significantly higher and Tmax was reached significantly earlier and with a more consistent interindividual pattern with NEO than with SIM	However, the clinical use of SIM is associated with highly variable PK parameters, especially following pediatric OLT everal studies have shown an improved absorption and a more consistent bioavailability of cyclosporin from NEO than from SIM in adults and in pediatric kidney recipients	Y	NA	Y	NA	Pediatric	Increased absorption and a more predictable pharmacokinetic profile with Neoral permit safer therapeutic monitoring in children	Melter 1997
21	Cyclosporine	Immunosuppressant	1202.63	3.64	6.6-106 mcg/ml	0.27	BCS Class IV (LS,LP)	BDDCS Class II (LS, EM)	doses of up to 150 mg/kg are tolerated with minor clinical consequences	Comparison of Pharmacokinetics of Neoral and Sandimmune in Stable Pediatric Liver Transplant Recipients	10.1002/lt.500050203	Relative BA study	maintenance doses of oral CyA (mean dose, 19.6 mg/kg/d); Neoral and Sandimmune were administered as an oral solution containing CyA at a concentration of 100 mg/mL.	mean age of 4.5 years (range, 1.2-12)	Stable Pediatric Liver Transplant Recipients	Eight children, 6 boys and 2 girls	Oral	Sandimmune & Neoral (oral solution containing CyA at a concentration of 100 mg/mL)	NA	NA	diluted and mixed well with a flavored drink in a glass container and taken immediately	NA		NA	Cmax (ng/mL)- Neoral- 790.5; Sandimmune-589.4; Ctrough (ng/mL) -179	AUC (hr. ng/mL) -Neoral- 4542.5 ; Sandimmune-3629; Ctrough (ng/mL) -185.5	NA		N; Neoral was rapidly absorbed, as peak concentrations (Cmax) were higher and reached significantly sooner (Tmax) than with comparable doses of Sandimmune. Although the AUC was 25% higher with Neoral than with Sandimmune, this was not statistically significant for this small group of patients	Neoral is absorbed better than Sandimmune. In conclusion, Neoral is more rapidly and consistently absorbed than Sandimmune in children after liver transplantation.	Y	NA	N	NA	Pediatric	Neoral is more rapidly and consistently absorbed than Sandimmune in children after liver transplantation. Conversion from Sandimmune to Neoral at a dose conversion ratio of 1:1 may not be optimal, particularly in children with malabsorption of Sandimmune	Mourik 1999
22	Phenytoin	tonic-clonic seizures and complex partial seizure	274.25	2.84 (ALOGPS)	0.0088 mg/ml	BCS Class II (LS, HP)	BCS Class II (LS, HP)	BDDCS Class II (LS, EM)	Yes (200-300 mg)	BIO‐AVAILABILITY AND DISSOLUTION OF THREE PHENYTOIN PREPARATIONS FOR CHILDREN	https://doi.org/10.1111/j.1469-8749.1986.tb03921.x	Relative BA study	5mg/kg/24 hours (range 5 to 7.5mg), given in a divided dose	three and 15 years (mean 9.6 years)	Epileptic children	Thirty new patients (18 boys, 12 girls	Oral	50mg capsules from Parke-Davis (PD) and 50mg tablets from Boots (B) and from Evans (E),	NA	50mg capsules (PD) or 50mg tablets (B or E) for three treatment periods, each of four weeks	NA					Mean levels (mg/l)-Patient 1- PD- 25.42; B-23.22; E- 11.75; Patient 2-PD- 24.25; B-14.40; E-7.80; Patient 3- PD-44.70;B-6.0; E- 13.58; 50mg phenytoin capsules (PD) and 50mg B tablets produce significantly higher serum levels than 50mg E tablets.	NA	NA	N	A longer study with more patients might reveal significant differences. The relatively small product differences identified in the in vitro work might be amplified in vivo.	Y	N	Y	NA	Children	patients should remain on the same manufacturer’s brand of phenytoin throughout their period of treatment	Hodges 1986
23	Phenytoin	tonic-clonic seizures and complex partial seizure	274.25	2.84 (ALOGPS)	0.0088 mg/ml	BCS Class II (LS, HP)	BCS Class II (LS, HP)	BDDCS Class II (LS, EM)	Yes (200-300 mg)	Comparative Study of Bioavailabilities of Different Phenytoin Preparations	https://doi.org/10.1016/S0387-7604(82)80099-5	Relative BA study	NA	7-11 years	Epileptic patients	24 were given Phenytoin Powder® and PB, while the remaining 18 received Hydantol Tablet	Oral	Company A: Phenytoin Powder® (PHT only) Hydantol Tablet® (mixture of PHT and phenobarbital including caffeine and sodium benzoate) Sample A (phenytoin powder which passed through No 48-65 mesh (particle size: 297-21O.u - JIS standard)) Sample B (phenytoin powder which passed through (No 100-150 mesh (particle size: 149-80.u - JIS standard)) Sample C (phenytoin powder which passed through No 200-2…		Group I, Hydantol Tablet®-10 cases; Group II, powderized Hydantol Tablet®-13 cases; Group III, 36 Brain & Development, Vol 4, No 1,1982 Aleviatin Powder®-five cases; Group IV, powderized or solid Aleviatin Tablet®-five cases.	Design III- PHT particle size study	NA		NA	NA	Phenytoin Powder® showed extremely low serum level, and no significant correlation between PHT dosage (D) and its serum concentration (S). All 18 cases who were administered the tablet, however, showed a significant correlation between Sand D; significantly higher serum concentration which was attained with Hydantol Tablet® in comparison with Phenytoin Powder® is unrelated to whether the form of …	NA		N	As to PHT, Glazko et al demonstrated the fact that sodium salt type is more easily absorbed from the intestinal tract than free acid type, and suggested that this is probably because sodium salt becomes even finer particles in the digestive tract. This idea was further substantiated by the studies under Design II. In consideration of the fact that the absorption rate of PHT and its metabolic turn…	Y	Y	Y	NA	Children	Study strongly suggested that there is a great difference in PHT concentration levels according to whether the drug is administered in powder or tablet form	Fukuyama 1982
24	Stavudine Lamivudine Nevirapine	reverse transcriptase inhibitors (HIV-1, HBV)	S= 224.2133; L= 229.256; N= 266.2979	S= -0.72; L = -1.4; N= 2.5	S= 83 mg/mL ; L= 2.76 mg/ml (ALOGPS); N= 0.105 mg/mL (ALOGPS)	S	S= BCS Class I (HS, HP); L= BCS Class III (HS, LP); N= BCS Class II (LS, HP)	S=BDDCS Class III (HS, PM); L=BDDCS Class III (HS, PM); N= BDDCS Class II (LS, EM)	No	Pharmacokinetics of Nevirapine, Stavudine and Lamivudine in Indian HIV-infected Children Receiving Generic Fixed Dose Combinations	10.1007/s13312-014-0382-3	Relative BA study	Two-point sampling (0 and 2 hours after the morning dose). Stavudine, lamivudine, nevirapine in the ratio of 6:30:50mg	98 months (mean)	HIV-infected children	N=79	Oral	FDCs generic drugs-Stavudine, lamivudine, nevirapine in the ratio of 6:30:50mg (Cipla Ltd, India)	NA	Single dose FDC	NA	NA		NA	The median (IQR) trough and 2-hour plasma levels (μg/mL) of nevirapine, stavudine and lamivudine were 5.2 (4.0, 6.3) and 7.9 (6.0, 9.7); 0.1 (0.06, 0.16) and 1.1 (0.59, 1.6); 0.1 (0.02, 0.2) and 2.5 (1.4, 3.1), respectively	Very few children had sub-therapeutic plasma drug levels of stavudine (2.5%), lamivudine (7.6%) and nevirapine (10%)	NA	NA	Doses of stavudine and lamivudine appeared to be lower in children older than three years, and if they were stunted	Doses of stavudine and lamivudine appeared to be lower in children older than three years, and if they were stunted. Subtherapeutic nevirapine levels were observed in 35% of children, especially the younger ones. Also malnourished state like stunting and the CYP2B6 GG or GT genotype were found to be predictors for low nevirapine concentration	Y	NA	NA	NA	Pediatric	generic pediatric fixed dose antiretroviral combinations in India provide adequate drug exposure in majority of children.	Mukherjee 2014
25	Tacrolimus	calcineurin inhibitor	804.018	3.3	Insoluble		Class II	BDDCS Class II (LS, EM)	Yes	Efficacy and pharmacokinetics of tacrolimus oral suspension in pediatric liver transplant recipients	10.1034/j.1399-3046.2002.01052.x	Relative BA study	0.1 -0.2 mg	(median age: 1.4 yr; range: 0.4–10.6)	liver transplant	n=15	Oral	oral suspension of tacrolimus (OST) ( 0.5 mg/mL was compounded in equal amounts of Ora-Plus and simple syrup) was compared with the corresponding data with tacrolimus capsules (TC)		two daily dose	NA	NA		NA	Cmax (ng/mL) capsules 37.00 (26.5) oral suspension 14.70 (3.8)	AUC (ng h/mL) capsules 252.40 (167.4) suspension 137.70 (32.4)	NA	NA	N	The lower bioavailability observed for the oral suspension does not appear to be secondary to an increased hepatic first‐pass effect; consequently, an incomplete solubility or absorption of the OST could be hypothesized, which would explain the delay of Tmax and lower AUC observed.	Y	N	Y	NA	Pediatric	prompt conversion to capsules of tacrolimus is suggested in case of poor absorption and difficulty in reaching therapeutic trough blood levels	Reding 2002
26	Sulfadoxine (SDX)-Pyrimethamine (PYR)	Plasmodium falciparum malaria	S= 310.329	S= 0.7	S= 0.296 mg/mL	S= > 90%	S= ?; P= BCS Class IV	Pyri= BDDCS Class III	No	Pharmacokinetic Properties of Conventional and Double-Dose Sulfadoxine-Pyrimethamine Given as Intermittent Preventive Treatment in Infancy	10.1128/AAC.01075-10	Relative BA study	conventional (25/1.25 mg/kg) or double (50/2.5 mg/kg) dose	2 to 13 months	malaria	n=70	oral	SDX/PYR (25/1.25 mg/kg Fansidar; Roche, Basel, Switzerland	double dose (50/2.5 mg/kg)	NA	NA	NA		All drugs were crushed and mixed with either water or breast milk	NA	AUCinf (µg/day/l) PYR conventional dosing 2.844 (2.486 - 3.571) double dosing 4.915 (4.311 - 5.681) AUCinf (mg/day/l) SDX conventional dosing 1.460 (1.167 - 1.707) double dosing 2.434 (1.881–2.987) AUCinf (mg/day/l) N4-acetylsulfadoxine (the principal metabolite of SDX) onventional dosing 1.796 (1.397 - 2.154) double dosing 2.890 (2.482 - 3.609)	ANOVA		N	However, there was a 32% reduction in the relative bioavailability of SDX when the dose was doubled, possibly due to saturation of absorption.	N	Y	N	NA	Children	NA	Salman 2011
27	Stavudine Lamivudine Nevirapine	reverse transcriptase inhibitors (HIV-1, HBV)	S= 224.2133; L= 229.256; N= 266.2979	S= -0.72; L = -1.4; N= 2.5	S= 83 mg/mL ; L= 2.76 mg/ml (ALOGPS); N= 0.105 mg/mL (ALOGPS)	S= nearly 100; L= 86; N= > 90	S= BCS ClassI (HS, HP); L= BCS Class III (HS, LP); N= BCS Class II (LS, HP)	S=BDDCS Class III (HS, PM); L=BDDCS Class III (HS, PM); N= BDDCS Class II (LS, EM)	No	Pharmacokinetics of Nevirapine in HIV-infected Children With and Without Malnutrition Receiving Divided Adult Fixed-Dose Combination Tablets	10.1093/jac/dkp358	Relative BA study	Nevirapine- 200 mg; ; Normal (n=25)-Nevirapine-250 mg; Stavud-; malnourished- 125 mg; Lamivudine-11 mg/kg; Stavudine-2.2 mg/kg; Divided adult Triomune 30 tablet; The dosage of Triomune 30 was based on weight-band dosage tables. Triomune 30 tablets are not scored.	0–16 years	Mild to moderate malnutrition; HIV infected children	37	Oral	Triomune 30 (30 mg of stavudine, 150 mg of lamivudine and 200 mg of nevirapine)	NA	All (n=37)-Nevirapine- 200 mg; ; Normal (n=25)-Nevirapine-250 mg; Stavud-; malnourished- 125 mg; Lamivudine-11 mg/kg; Stavudine-2.2 mg/kg	Divided adult Triomune 30 tablet; The dosage of Triomune 30 was based on weight-band dosage tables. Triomune 30 tablets are not scored.	NA		teaspoon of water.	Sub-therapeutic nevirapine Ctrough (defined as <3000 ng/mL).	There was no effect of malnutrition on any measure of total drug exposure or on the unbound fraction of nevirapine	ANOVA	NA	N	Practical difficulties in dividing adult tablets, particularly into quarters, may also contribute to underdosing.	Y	N	Y	NA	Children	Use of divided adult Triomune 30 tablets in treating young children results in signiﬁcant underdosing. No independent effect of malnutrition on total and unbound nevirapine exposures was observed.	Pollock 2009
28	Stavudine Lamivudine Nevirapine	reverse transcriptase inhibitors (HIV-1, HBV)	S= 224.2133; L= 229.256; N= 266.2979	S= -0.72; L = -1.4; N= 2.5	S= 83 mg/mL ; L= 2.76 mg/ml (ALOGPS); N= 0.105 mg/mL (ALOGPS)	S= nearly 100; L= 86; N= > 90	S= BCS ClassI (HS, HP); L= BCS Class III (HS, LP); N= BCS Class II (LS, HP)	S=BDDCS Class III (HS, PM); L=BDDCS Class III (HS, PM); N= BDDCS Class II (LS, EM)	No	Nevirapine Concentrations in HIV-infected Children Treated With Divided Fixed-Dose Combination Antiretroviral Tablets in Malawi and Zambia	https://pubmed.ncbi.nlm.nih.gov/17503667/	Relative BA study; Cross-sectional study	Either whole (200 mg) or divided into quarter (50 mg Nevirapine), half (100 mg N) or three quarter (150 mg) (Accg to surface area WHO guidelines)	aged 8 months to 18 years	African HIV-infected children; Malawian and Zambian children	n=56 Zambian children	Oral	Triomune tablets (stavudine+lamivudine+nevirapine).	NA	Once and twice daily	Either whole (200 mg) or divided into quarter (50 mg Nevirapine), half (100 mg N) or three quarter (150 mg)	NA			NA	Only 1 (3%) of those prescribed > or =300 mg/m2/day nevirapine had subtherapeutic concentrations (<3 mg/l) compared with 22 (23%) of those prescribed <300 mg/m2/day; most children with subtherapeutic nevirapine concentrations were taking half or quarter Triomune tablets.	ANOVA	NA	N	concentrations are reduced in stunted children but increased in wasted children.	N	Y	Y	NA	Children	concentrations are reduced in stunted children but increased in wasted children.	Ellis 2007
29	Phenytoin	tonic-clonic seizures and complex partial seizure	274.25	2.84 (ALOGPS)	0.0088 mg/ml	NA	BCS Class II (LS, HP)	BDDCS Class II (LS, EM)	Yes (200-300 mg)	Relative Bioavailability of Two Different Phenytoin Preparations. Evidence for an Age Dependency	10.1159/000457159	Relative BA study; cross-over study	one or more doses; cross-over study 12 patients two or more doses	Group1 (0-5 years, n=26), Group 2(6-11 years, n=24), group3 (11 years and older, n=43)	children patients and healthy adults	93 children patients; 5 healthy adults (25-32 years)	Oral	Aleviatin and Hydantol	NA	Single and multiple dose; dose- 7 mg/kg	NA	lunch provided		200 ml of water	Group 1 (0-5, n=26)- Vmax/F, mg/kg.day- Aleviatin- 14.8, Hydantol- 9.6, Rel BA- 65%; Group 2 (6-10, n=24)- Vmax/F, mg/kg.day- Aeviatin- 10.7, Hydantol- 7.9, Rel BA- 74%, Group 3- 11-ADULT (N=43)- Vmax/F, mg/kg.day- Aleviatin- 6.9, Hydantol- 5.4, Rel BA- 78%	Rel BA- 75%, 77%, 75%, 76% and 94%	NA	NA	N; Vmax/F were smaller for Hydantol than the Aleviatin in all the age groups, the Rel BA of Aleviatin to Hydantol were found to be age dependant.	Bioavailability was greater in the preparation with the smaller crystal size and more rapid in vitro dissolution. Relative bioavailability increased with increasing age, suggesting an age-dependent effect on drug absorption.	Y	Y	Y	NA	Pediatrics/ Adults	BA was greater in the preparation with the smaller particle size and more rapid in invitro dissolution; Rel BA increased with increasing age (age dependent effect on drug absorption)	Matsukura 1984
30	Hydrocortisone	immune, inflammatory, and neoplastic condition	362.46	1.61	320 mg/L (at 25 °C)	96	BCS class II	BDDCS Class I	No	Hydrocortisone Suspension and Hydrocortisone Tablets are not bioequivalent in the treatmment of children with congenital adrenal hyperplasia	10.1210/jcem.86.1.7275	Relative BA study	suspension (10 mg/ml) to tablets with dose reduction 10%	Four- 9/12 to seventeen 7/12 years	Classic form of 21 hydroxylase	n=19 (13 boys, 6 girls)	Oral	Liquid hydrocortisone formulation (Cortef: 10 mg/ml); hydrocortisone tablets (dose was reduced to ~ 10% -12-18 mg/m2/day)	NA	Thrice a day	NA	Fasted		NA	NA	NA	17-OH Progesterone and androstenidione levels	NA	N	It is possible that improper storage of the suspension in heat, overall differences in compliance, differences in bioavailability Cortef suspension and hydrocortisone tablets are not chemically identical. The tablet is hydrocortisone while the suspension is a cypionate ester of hydrocortisone	N	N	Yes	NA	Pediatric	Cortef suspension was inadequate for the treatment of congenital adrenal hyperplasia and suspension is not bioequivalent to the tablet form. Interindividual variations in cortisol metabolism and ability to supress androgens should be considered	Merke 2001
31	Cyclosporine	Immunosuppressant	1202.63	3.64	6.6-106 mcg/ml	0.27	BCS Class IV (LS,LP)	BDDCS Class II (LS, EM)	doses of up to 150 mg/kg are tolerated with minor clinical consequences	Bioavailability of two oral formulations of cyclosporin A in uremic children before renal transplantation	https://pubmed.ncbi.nlm.nih.gov/10082447/	Relative BA study; randomized, double blind, cross-over design	2.5 mg/microg of oral cyclosporin A every 12 h, either Sandimmun (SAN) or Neoral (NEO)	< 18 years	10 children with end-stage renal disease (ESRD)	10	Oral	Sandimmun and Neoral	NA	2.5 mg/microg of oral cyclosporin A every 12 h, either Sandimmun (SAN) or Neoral (NEO)	NA	NA		NA	A statistically significant increase was observed in the AUC and Cmax of NEO, which were 90% and 130% higher, respectively, than those of SAN.	NA	NA	NA	N	Increased absorption for microemulsified formulation as compared to that of the sandiimmune	Y	N	Y	NA	Pediatric	NA	Medeiros 1998
32	Lamivudine	reverse transcriptase inhibitors (HIV-1, HBV)	L = 229.256	L = -1.4	L = 2.76 mg/ml (ALOGPS)	L = 86	L= BCS Class III (HS, LP)	BDDCS Class III (HS, PM)	No	Pharmacokinetics of Antiretroviral Drug Varies With Formulation in the Target Population of Children With HIV-1	10.1038/clpt.2011.225	Relative BA study; two-period, crossover, open-label study	12-< 15 kgs- 12ml (120 mg) Zidovudine, 6 ml (120 mg) Abacavir, 6ml (120 mg) Lamivudine & half a tablet of zidovudine (150 mg), abacavir (150 mg), or lamivudine (75 mg).When administered as oral solutions,each of the three drugs was given separately	1.8-4 years	HIV-1 infected childrens (Uganda)	n=19 (10 < 12 kg)	Oral solution and tablets	10 ml (100mg)- Zidovudine Oral solution, 5 ml (100 mg) abacavir oral solution, 5 ml (100mg) lamivudine oral solution ; scored tablets of combivir (coformulated zidovudine+ lamivudine ) and abacavir	NA	b.i.d	NA	Fasted		NA	dnGMR- tablet:solution Cmax (90% CI)-Lamivudine- 1.55 (1.33,1.81); ; Cmin (90% CI), Lamivudine- 1.29 (1.00, 1.66), CL/F/kg (90% CI)- 0.63 (0.55,0.72)	Lamivudine- 1.58 (1.37,1.81)			N; lamivudine exposure was ~55% higher and apparent oral clearance 40% lower with the tablet formulation; Lamivudine solution and scored tablets were not bioequivalent for any dose-normalized PK parameter	The authors suggested that “there could be a physiological difference between healthy adults and HIV–infected children that could influence drug absorption” Other possible hypotheses for formulation–dependent differences in relative bioavailability between children and adults are (i) differential effects of increased gastrointestinal transit time or stomach pH in children as compared to adults an…	N	Y	Y	NA	Children	Median twice-daily doses of zidovudine, abacavir, and lamivudine were 25% lower with oral solutions than with tablets	Kasirye 2012
33	Zidovudine Lamivudine Nevirapine	reverse transcriptase inhibitors (HIV-1, HBV)	Z= 267.2413; L= 229.256; N= 266.2979	Z= 0.05; L =-1.4; N= 2.5	Z= 16.3 mg/ml (ALOGPS); L= 2.76 mg/ml (ALOGPS); N=0.105 mg/mL (ALOGPS)	Z=64; L= 86; N=> 90	Z= Class III (HS, LP); L= BCS Class III (HS, LP); N= BCS Class II (LS, HP)	Z=BDDCS Class I (HS, EM); L= BDDCS Class III (HS, PM); N= Class II (LS, EM)	No	Pharmacokinetics and safety of a new paediatric fixed-dose combination of zidovudine/lamivudine/nevirapine in HIV-infected children	10.3851/IMP1931	Relative BA study; Phase I/II two-arm randomized open-label multiple dose pharmacokinetic (PK) cross-over study	two treatment groups- Group A -GPO-VIR Z30 paediatric tablets (ZDV/3TC/NVP; 30/15/28 mg/tablet) orally every 12 h; Group B- ZDV (Retrovir®), 3TC (Epivir®) and NVP (Viramune®) liquid formulations orally every 12 h	≥5 months to <13 years of age	HIV-1 infected childrens (Thai)	n= 42 (18 males); Group 1- >= 6-8 kg (n=>=6-8kg), Group 2 > 8-16 kg (n=12), Group 3 > 16-23 kg (n=12), Group 4 > 23-30 kg (n=12);	Oral solution and tablets	FDC tablet of zidovudine (ZDV)/lamivudine (3TC)/nevirapine (NVP; 30/15/28 mg), liquid formulations were equal to the individual drug components in the GPO-VIR Z30 tablets.	NA	b.i.d	Based on body weight (ZDV (360–480 mg/m2/day), 3TC (4 mg/kg), NVP- 300–400 mg/m2/day	Fast		NA	ZDV- GPO-VIR Z30 (n=42)- 1.44 (1.32-1.56) GM (90% CI); ZDV Liquid (n=41- 1.07 (0.98- 1.18); 3TC- GPO-VIR Z30 (n=42) 2.52 (2.33- 2.73); 3TC- Liquid- 1.09 (0.99-1.19); NVP -GPO-VIR Z30 (n=42) 7.67 (7.04-8.34); NVP-Liquid- 8.39 (7.75-9.08)	ZDV- GPO-VIR Z30 (n=42)- 1.58 (1.49-1.68) GM (90% CI); ZDV Liquid (n=41)- 1.62 (1.53-1.72); 3TC- GPO-VIR Z30 (n=42) 7.78 (7.38- 8.19); 3TC- Liquid- 4.39 (4.05-4.75); NVP -GPO-VIR Z30 (n=42) 68.88 (62.13-76.36); NVP-Liquid- 81.88 (74.59-89.89)	(CYP)2B6 polymorphism analysis	Wilcoxon signed rank tests were utilized to compare PK parameters of each drug between formulations	Y; ZDV AUC was similar between formulations; N; For 3TC, the AUC and Cmax were significantly higher with the GPO-VIR Z30 tablet compared to the liquid; N; Lower NVP exposure with the tablet (P<0.001), the levels remained therapeutically adequate	Genetic polymorphisms in drug metabolizing enzymes and transporters have been shown to contribute towards antiretroviral inter-individual drug variability. NVP is extensively metabolized via CYP enzymes, in particular the isoenzymes CYP2B6 and CYP3A. In 126 children from PACTG 366 and 377 cohorts, the CYP2B6 516G>T single nucleotide polymorphism was associated with slower NVP oral clearance and a…	?	NA	N	NA	Children	Disparities in drug exposure between formulations were observed	Chokephaibulkit 2011
34	Stavudine Lamivudine Nevirapine	reverse transcriptase inhibitors (HIV-1, HBV)	S= 224.2133; L= 229.256; N= 266.2979	S= -0.72; L = -1.4; N= 2.5	S= 83 mg/mL ; L= 2.76 mg/ml (ALOGPS); N= 0.105 mg/mL (ALOGPS)	S= nearly 100; L= 86; N= > 90	S= BCS ClassI (HS, HP); L= BCS Class III (HS, LP); N= BCS Class II (LS, HP)	S=BDDCS Class III (HS, PM); L=BDDCS Class III (HS, PM); N= BDDCS Class II (LS, EM)	No	A Chewable Pediatric Fixed-dose Combination Tablet of Stavudine, Lamivudine, and Nevirapine: Pharmacokinetics and Safety Compared With the Individual Liquid Formulations in Human Immunodeficiency Virus-infected Children in Thailand	10.1097/INF.0b013e3181e2189d	Relative BA study; phase I/II, 2 stage, 2 arm, randomized, open-label	Stavudine (7mg), lamivudine (30 mg), nevirapine (50 mg)	≥6 months to <13 years of age	HIV-1 infected childrens (Thai)	n =34 Thai childrens ; Stage-1 9 childrens (8 females), 4 received GPO-VIR S7 Tablets followed by liquid. 5 children received liquid followed by tablet Stage-2 35 subjects; 18 received GPO-VIR S7 tablet first and then the liquid and 17 children received the liquid first then tablets; weight strata was as follows: Group 1 (≥6–8 kg) n = 3; Group 2 (>8–16 kg) n = 8; Group 3 (>16–23 kg) n = 12; and G…	Oral solutions and chewable tablets	GPO-VIR S7 tablets or d4T (Zerit by Bristol-Myers Squibb)/3TC (Epivir by GlaxoSmithKline)/NVP (Viramune by Boehringer Ingelheim) original liquid formulations, orally every 12 hours.	NA	d4T:3TC:NVP (7:30:50) mg; Multi dose (28 days tablet plus 28 days liquid )	NA	NA		NA	S= GPO-VIR S7/ Liquid GMR (90% CI)- d4T-1.08 (0.97- 1.20); L= GPO-VIR S7/ Liquid GMR (90% CI)-3TC- 1.59 (1.39- 1.82) Cmin- 0.98 (0.90- 1.06); N= GPO-VIR S7/ Liquid GMR (90% CI)-NVP- 1.14 (1.08- 1.19) Cmin 1.05 (0.99- 1.11)	S= GPO-VIR S7/ Liquid GMR (90% CI)- d4T-0.97 (0.92- 1.02); L= GPO-VIR S7/ Liquid GMR (90% CI)-3TC- 1.41 (1.30-1.53); N= GPO-VIR S7/ Liquid GMR (90% CI)-NVP- 1.08 (1.04- 1.13)	GPO-VIR S7 had significantly higher AUCs and Cmax values than the liquid formulations for NVP and for 3TC but not for d4T.	paired t tests for PK parameters, Pearson correlation coefficient for the correlations between PK parameters and dosing weight bands for GPOVIR S7 tablet and the liquid formulations,	N	due to the lower bioavailability of the oral solution used by the younger children compared with the tablets used by the older children; the bioavailability of the oral solution is lower and more variable, 67% _x0005_ 26% versus 87% _x0005_ 13%, respectively.	?	N	N	NCT00312091	Childrens	NVP concentration less than 3.0 μg/mL is associated with a higher risk of virologic failure; children with NVP concentrations below this threshold the majority were in the lower weight bands. A linear association between the weight bands and NVP parameters was observed	Vanprapar 2010
35	6-Mercaptopurine	antimetabolite antineoplastic agent	152.177	0.01	0.735 mg/ml	5-37%	BCS Class II	BDDCS Class II	No	Pharmacokinetics of two 6‐mercaptopurine liquid formulations in children with acute lymphoblastic leukemia	https://doi.org/10.1002/pbc.26465	Relative BA study; randomized two-way, crossover study of two cohorts; prospective, single-site pediatric pharmacokinetic and BA study comparing two oral liquid 6-MP formulations (5 or 50 mg/ml)	Group 1 (n=11; ﬁve males) received a 5 mg/ml liquid formulation and the marketed 50 mg 6-MP tablet on separate occasions, and Group 2 (n = 11; ﬁve males) received a 50 mg/ml liquid formulation and the marketed tablet.	6–17 years	acute lymphoblastic leukemia (ALL) children	Group 1 (n=11; ﬁve males) & Group 2 (n = 11; ﬁve males)	Oral	two extemporaneously prepared liquid formulations, 6-mercaptopurine liquid	marketed tablet Purixan R	6-MP dose (25–115 mg/m2) was given after an 8-hr fast.	5mg/ml was prepared by crushing 10 6-MP 50mg tablets in a mortar and adding Ora-Plus –Ora-Sweet R mixture to a total volume of 100mL; Theformulation of 50 mg/ml was prepared by crushing 50 6-MP 50 mg tablets in a mortar and adding 8.5 mL of sterile water for irrigation. This was followed by the addition of 16.5 mL simple syrup followed by cherry syrup to atotal volume of 50 mL.	Fasted		NA	Ratio of the differences in exposures between the respective oral liquid formulations versus the tablet- Group 1- Cmax-90% CI (inv log)- 1.71–2.72 ; Group 2- 1.05–1.84 ; The equivalence for Cmax is uncertain due to the wide CI of difference,which is a result of the large variability observed for both adult and pediatric data	Ratio of the differences in exposures between the respective oral liquid formulations versus the tablet- AUC0-n - 90% CI (inv Log)-Group-1- 1.12–1.68 ; Group 2- 1.02–1.06; AUC0-∞ - 1.10–1.60 ; Group 2- 0.88–1.16;	NA	ANOVA	No patient had a TPMT genotype reﬂective of a poor metabolizer phenotype.Comparison of PK parameters between 5 and 50 mg/ml treatments revealed signiﬁcant differences (P <0.05) in AUCN (where AUC is area under the curve), CmaxN, and Tmax. Comparisons within each group revealed signiﬁcant differences in AUC0-∞ and Tmax in the 5mg/ml group.	Collectively, our data and those previously reported in adults illustrate that a significant portion of the variability in the dose–exposure relationship for 6‐MP may reside with differences in the concentration of 6‐MP in the formulations and/or their composition. The equivalence for Cmax is uncertain due to the wide CI of difference, which is a result of the large variability observed for both …	Y	Intrinsic	Y	NA	Pediatrics	Pharmacokinetic proﬁles of 6-MP established in healthy adults with the approved liquid formulation may not reﬂect the PK proﬁle in children with ALL. Formulation-speciﬁc differences in PK may signiﬁcantly impact the dose–exposure proﬁle in these children and must be considered.	Tolbert 2017
36	Lopinavir (LPV) Ritonavir .(r)	antiretroviral of the protease inhibitor class.	628.8008 (LPV), 720.944 (r)	3.91 (LPV); 4.24 .(r)	0.00192 mg/ml (LPV); 0.00126 mg/mL .(r)	Lopinavir (Insufficient BA); Poor .(r)	LPV- BCS Class IV (LS, PM) r- BCS Class IV (LS, LP)	LPV= BDDCS Class II (LS, EM); r= BDDCS Class II (LS, EM)	No	The Pharmacokinetics and Acceptability of Lopinavir/ Ritonavir Minitab Sprinkles, Tablets, and Syrups in African HIV-Infected Children	10.1097/QAI.0000000000000135.	Relative BA study; open, randomized, phase I, 2-period crossover comparative bioavailability trial	twice-daily minitab sprinkle formulation (40 mg/10 mg, Cipla Pharmaceuticals) versus innovator syrup (80/20 mg LPV/r per mL; Kaletra, Abbott, North Chicago, IL) in HIV-infected Ugandan infants aged 3 to ,12 months (cohort A) and children aged 1–4 years (cohort B) and versus Cipla tablets (100/25 mg) in children aged 4 to ,13 years (cohort C).	3 to < 12 months (cohort A); children aged 1–4 years (cohort B); children aged 4 to ,13 years (cohort C)	HIV infected infants and Ugandan children	infants/children were included in cohort A (n = 19)/B (n = 26)/C (n = 32).	Oral	Minitab Sprinkles	NA	Twice daily	NA	Fed with food or breast milk or porridge		NA	GMR (90% CI)- Cohort A- Minitabs:Syrup- 1.01 (0.72 to 1.42); Cohort B- Minitabs:Syrup- 1.21 (1.09 to 1.36); Cohort C- Minitabs:Tablets- 0.74 (0.64 to 0.85)	GMR (90% CI)- Cohort A- Minitabs:Syrup-1.14 (0.71 to 1.85); Cohort B-Minitabs:Syrup- 1.27 (1.10 to 1.46); Cohort C- Minitabs:Tablets- 0.72 (0.60 to 0.86)	NA	Tablets> minitabs> syrups	N; LPV/r exposure from minitabs was comparable (slightly higher) with syrup, but lower than tablets, with no significant differences in subtherapeutic concentrations. LPV/r exposure from the generic tablets was significantly higher than from minitabs.	Finally, because of challenges in sampling relatively young children over 24 hours, we were unable to directly estimate the impact of unequal AM/PM dosing. As above, unfortunately, time of intake of the preceding evening dose was also not recorded.	?	N	?	CHAPAS-2 trial	Pediatrics	Minitabs were more acceptable than syrups for younger children, but older children preferred tablets	Musiime 2014
37	Lopinavir (LPV) Ritonavir .(r)	antiretroviral of the protease inhibitor class.	628.8008 (LPV), 720.944 (r)	3.91 (LPV); 4.24 .(r)	0.00192 mg/ml (LPV); 0.00126 mg/mL .(r)	Lopinavir (Insufficient BA); Poor .(r)	LPV- BCS Class IV (LS, PM) r- BCS Class IV (LS, LP)	LPV= BDDCS Class II (LS, EM); r= BDDCS Class II (LS, EM)	No	Pharmacokinetics of Lopinavir/Ritonavir Crushed versus Whole Tablets in Children	10.1097/QAI.0b013e318232b057	Relative BA study; randomized, open-label, cross-over study	crushed and whole 200/50 mg lopinavir/ritonavir tablets.	10–16 years	HIV-infected children	12	Oral	Kaletra® tablets	NA	550/138 mg/m2/day lopinavir/ritonavir divided every 12 hours	Whole or crushed tablets	Fasted		Whole with 6 ounces of water; crushed tablet(s) was/were mixed in 4 ounces of Jell-O brand pudding	Crushed/Whole- Cmax- Lopinavir 0.75 (0.61 – 0.92); Ritonavir- 0.7 (0.51 – 0.97)	Crushed/whole- AUC - Lopinavir 0.55 (0.45 – 0.69; Ritonavir- 0.53 (0.4 – 0.71)	NA	NA	N	The new tablet formulation helps ensure solubility in the gastrointestinal tract and thus facilitates absorption Consistent with pediatric LPV/RTV study by La Porte et al,24 we have observed a high level of interindividual variability in LPV PKs. This finding is consistent with higher variability of LPV/RTV in children and is possibly due to age, physical and sexual maturation, and weight differe…	Y	Y	Y	NA	Pediatrics	Administration of crushed 200/50 mg lopinavir/ritonavir tablets to children significantly reduced lopinavir and ritonavir exposure with a decrease in AUC by 45% and 47%, respectively.	Best 2011
38	6-Mercaptopurine	antimetabolite antineoplastic agent	152.177	0.01	0.735 mg/ml	5-37%	BCS Class II	BDDCS Class II	No	Pharmacokinetics of tablet and liquid formulations of oral 6‑mercaptopurine in children with acute lymphoblastic leukemia	https://doi.org/10.1007/s00280-020-04097-x	Relative BA study; non-blinded, random order, single-dose, cross-over study	50 mg 6MP tablet (Puri-Nethol®) and 20 mg/ml 6MP liquid suspension (Xaluprine®)	upto 18 years	childhood acute lymphoblastic leukemia (ALL)	n=16 (8 males)	Oral	Test- 50 mg 6MP tablet (Puri-Nethol®)	20 mg/ml 6MP liquid suspension (Xaluprine®)	50 (median) mg/m2; 6MP formulation on first study day, n; Tablet 50 mg- 9 day; Liquid 20 mg/ml - 7	NA	Fasted		120 ml of water	Cmax-0.86 (0.68-1.09); estimate ratio- 0.86	AUC 0–∞, h × nmol/l - 0.74 (0.61-0.90);estimate ratio- 0.74; AUC 0–n, h × nmol/l-0.77 (0.620.96); estimate ratio-0.77	TPMT wildtype genotype when tested for the G460A and A719G variants	NA	N; Comparison of AUC 0–∞ demonstrated a significantly lower AUC 0–∞ on liquid formulation (p = 0.02), on average 26% lower (95% CI − 41 to − 6%) compared with tablet formulation ;Cmax was on average non-significantly 14% lower on liquid formulation	bioavailability of both formulations is low, and no formulation can be classified as being superior to the other;actual doses patients receive over the course of maintenance therapy vary five-fold; The substantial variability in 6MP bioavailability is well documented	N	NA	Y	NA	Children	if shifting between 6MP formulation is indicated, 6MP dose adjustments should be expected to maintain equivalent treatment intensity, and closer monitoring of blood counts and liver enzymes is advisable in this situation	Larsen 2020
39	Vitamin E	antioxidant;Tocofersolan (vitamin E TPGS Orphan Europe) is a water-soluble derivative of the natural d isomer of a-tocopherol, in which polyethylene glycol-1000 is esteriﬁed to d-a-tocopherol via a succinic acid bridge.	430.706	8.84	Insoluble in water, but water-dispersible.		NA	NA	No	Bioavailability of oral vitamin E formulations in adult volunteers and children with chronic cholestasis or cystic ﬁbrosis	10.1111/j.1365-2710.2009.01027.x	Relative BA study; two-way open randomized single dose cross-overdesign	1200 IU were administered in 12 healthy volunteers and 100 IU⁄kg in 12 children with chronic cholestasis or cystic ﬁbrosis		healthy adult volunteers and children with chronic cholestasis or cystic ﬁbrosis.	n=12 healthy adults; n=12 (six children with CC (biliary atresia) and six children with CF).	Oral	water-soluble tocofersolan (test) and water-miscible (reference),	NA	1200 IU were administered in 12 healthy volunteers and 100 IU⁄kg in 12 children with chronic cholestasis or cystic ﬁbrosis (single administration of 66.7 mg ⁄kg and 91.1 mg ⁄kg of tocofersolan and reference vitamin E (Cambridge))	NA	NA		NA	0.59–1.28	0.54–1.86	NA	ANOVA	N	Maximum plasma concentrations showed a high inter-individual variability in particular after the reference vitamin E formulation.	Oral tocofersolan was more bioavailable than the reference formulation in children with chronic cholestasis and similarly bioavailable in cystic ﬁbrosis. Tocofersolan may represent an alternative to painful intramuscular vitamin E injections in chronic cholestasis, or to other oral formulations in cystic ﬁbrosis	N	Y	NA	NA	Pediatrics	Jacquemin 2009
342
343
344
345
346
347
348
349
350
351
352
353
354
355
356
357
358
359
360
361
362
363
364
365
366
367
368
369
370
371
372
373
374
375
376
377
378
379
380
381
382
383
384
385
386
387
388
389
390
391
392
393
394
395
396
397
398
399
400
401
402
403
404
405
406
407
408
409
410
411
412
413
414
415
416
417
418
419
420
421
422
423
424
425
426
427
428
429
430
431
432
433
434
435
436
437
438
439
440
441
442
443
444
445
446
447
448
449
450
451
452
453
454
455
456
457
458
459
460
461
462
463
464
465
466
467
468
469
470
471
472
473
474
475
476
477
478
479
480
481
482
483
484
485
486
487
488
489
490
491
492
493
494
495
496
497
498
499
500
501
502
503
504
505
506
507
508
509
510
511
512
513
514
515
516
517
518
519
520
521
522
523
524
525
526
527
528
529
530
531
532
533
534
535
536
537
538
539
540
541
542
543
544
545
546
547
548
549
550
551
552
553
554
555
556
557
558
559
560
561
562
563
564
565
566
567
568
569
570
571
572
573
574
575
576
577
578
579
580
581
582
583
584
585
586
587
588
589
590
591
592
593
594
595
596
597
598
599
600
601
602
603
604
605
606
607
608
609
610
611
612
613
614
615
616
617
618
619
620
621
622
623
624
625
626
627
628
629
630
631
632
633
634
635
636
637
638
639
640
641
642
643
644
645
646
647
648
649
650
651
652
653
654
655
656
657
658
659
660
661
662
663
664
665
666
667
668
669
670
671
672
673
674
675
676
677
678
679
680
681
682
683
684
685
686
687
688
689
690
691
692
693
694
695
696
697
698
699
700
701
702
703
704
705
706
707
708
709
710
711
712
713
714
715
716
717
718
719
720
721
722
723
724
725
726
727
728
729
730
731
732
733
734
735
736
737
738
739
740
741
742
743
744
745
746
747
748
749
750
751
752
753
754
755
756
757
758
759
760
761
762
763
764
765
766
767
768
769
770
771
772
773
774
775
776
777
778
779
780
781
782
783
784
785
786
787
788
789
790
791
792
793
794
795
796
797
798
799
800
801
802
803
804
805
806
807
808
809
810
811
812
813
814
815
816
817
818
819
820
821
822
823
824
825
826
827
828
829
830
831
832
833
834
835
836
837
838
839
840
841
842
843
844
845
846
847
848
849
850
851
852
853
854
855
856
857
858
859
860
861
862
863
864
865
866
867
868
869
870
871
872
873
874
875
876
877
878
879
880
881
882
883
884
885
886
887
888
889
890
891
892
893
894
895
896
897
898
899
900
901
902
903
904
905
906
907
908
909
910
911
912
913
914
915
916
917
918
919
920
921
922
923
924
925
926
927
928
929
930
931
932
933
934
935
936
937
938
939
940
941
942
943
944
945
946
947
948
949
950
951
952
953
954
955
956
957
958
959
960
961
962
963
964
965
966
967
968
969
970
971
972
973
974
975
976
977
978
979
980
981
982
983
984
985
986
987
988
989
990
991
992
993
994
995
996
997
998
999
1000
1001
1002
1003
1004
1005
1006
1007
1008
1009
1010
1011
1012
1013
1014
1015
1016
1017
1018
1019
1020
1021
1022
1023
1024
1025
1026
1027
1028
1029
1030
1031
1032
1033
1034
1035
1036
1037
1038
1039
1040
1041
1042
1043
1044
1045
1046
1047
1048
1049
1050
1051
1052
1053
1054
1055
1056
1057
1058
1059
1060
1061
1062
1063
1064
1065
1066
1067
1068
1069
1070
1071
1072
1073
1074
1075
1076
1077
1078
1079
1080
1081
1082
1083
1084
1085
1086
1087
1088
1089
1090
1091
1092
1093
1094
1095
1096
1097
1098
1099
1100
1101
1102
1103
1104
1105
1106
1107
1108
1109
1110
1111
1112
1113
1114
1115
1116
1117
1118
1119
1120
1121
1122
1123
1124
1125
1126
1127
1128
1129
1130
1131
1132
1133
1134
1135
1136
1137
1138
1139
1140
1141
1142
1143
1144
1145
1146
1147
1148
1149
1150
1151
1152
1153
1154
1155
1156
1157
1158
1159
1160
1161
1162
1163
1164
1165
1166
1167
1168
1169
1170
1171
1172
1173
1174
1175
1176
1177
1178
1179
1180
1181
1182
1183
1184
1185
1186
1187
1188
1189
1190
1191
1192
1193
1194
1195
1196
1197
1198
1199
1200
1201
1202
1203
1204
1205
1206
1207
1208
1209
1210
1211
1212
1213
1214
1215
1216
1217
1218
1219
1220
1221
1222
1223
1224
1225
1226
1227
1228
1229
1230
1231
1232
1233
1234
1235
1236
1237
1238
1239
1240
1241
1242
1243
1244
1245
1246
1247
1248
1249
1250
1251
1252
1253
1254
1255
1256
1257
1258
1259
1260
1261
1262
1263
1264
1265
1266
1267
1268
1269
1270
1271
1272
1273
1274
1275
1276
1277
1278
1279
1280
1281
1282
1283
1284
1285
1286
1287
1288
1289
1290
1291
1292
1293
1294
1295
1296
1297
1298
1299
1300
1301
1302
1303
1304
1305
1306
1307
1308
1309
1310
1311
1312
1313
1314
1315
1316
1317
1318
1319
1320
1321
1322
1323
1324
1325

## Sheet: Failed BE studies
	Drug properties									Study details				Test population			Test and reference products					Administration details			Study Results		Other Clinical endpoint	Statistics	Interpretations		Difference in Equivalence		Clinical Impact of Non-Equivalence	CT registration ID	Intended use of product	Remarks	Reference
Sl No	Name	Therapeutic category	Mol wt (g/mol)	Log P (est/exp)	Solubility	Oral Bioavailability (% )	BCS Classification	BDDCS Classification	Narrow Therapeutic Index*	Study Title	URL Link/ DOI	Study type	Dose	Age (Mean ± SD, median, range)	Healthy/Disease state	No of participants	Route of Admin	Formulation (Tablet/capsules / dimensions)		No of units administered	Manipulations (Pre Dosing)	Fasted /Fed State		Vol of water consumed (mL)	Cmax ratio	AUC ratio			Products equivalent ? (Y/N)	Reasons fornon-equivalence (extracts from original paper)	Formulation (Y/N)	Food or other factors	Y/N		Age range (Years)
1	Tacrolimus	calcineurin inhibitor	804.018	3.3	Insoluble	NA	BCS Class II	BDDCS Class II (LS, EM)	Yes	Limustin®, a non-innovator tacrolimus formulation, yields reduced drug exposure in pediatric renal transplant recipients	10.1111/petr.12335	BE study	0.06 mg/kg -Prograf; 0.055mg/kg-Limustin	Prograf group- 12-16 years; Limustin-14.5-17 years	Renal transplant recepients	Prograf group (n=29); Limustin (n=9)	Oral twice aday	5 mg capsules		twice a day	NA	Fasted		Not restricted	Cmax (ng/ml)- Prograf- 19.8; Limustin- 7.0	AUC (ng h/mL)- Prograf- 125 ; Limustin- 65.8	CYP3A5 genotyping ; lower tacrolimus exposure observed with Limustin cannot be attributed to polymorphism;	NA	AUC and Cmax were signiﬁcantly higher with Prograf	children taking Limustin® were older than those in the Prograf® group. It has been reported that tacrolimus bioavailability increases with age, younger children requiring higher doses to achieve the same AUC. As there was no significant difference in the tacrolimus dose, a higher AUC could be expected in patients taking Limustin®. However, opposite results were obtained. On the other hand, the pr…	Y	NA	Y	NA	Children	Prograf® to Sandoz® without the need for an initial change in tacrolimus dose.	Jacobo-Cabral 2014
2	L-Thyroxine	Antithyroid	776.87	1.15 (ALOGPS)	0.00898 mg/mL	48-80	BCS Class I (HS, HP)	BDDCS ClassII (LS, EM)	Yes	Generic and Brand-Name l-Thyroxine Are Not Bioequivalent for Children With Severe Congenital Hypothyroidism	10.1210/jc.2012-3125	BE study; 16-week, open-label, randomized, controlled, crossover trial	8 weeks of one l-T4 formulation followed by 8 weeks of the other. Sixteen patients were randomized to receive brand-name l-T4 first, while 18 subjects were randomized to receive generic first	3-18 years	Children with severe congenital hypothyroidism	31 childrens	Oral	l-T4 (Synthroid) and an AB-rated generic formulation (Sandoz, Princeton, NJ)	NA	NA	NA	Fasted		NA	NA	NA	Serum free T4 and total T3 concentration after 8 weeks of brand l-T4 vs generic formulation.	IBM SPSS version 19.0	N	Because infants feed frequently, it is often not possible to administer l-T4 in a fasting state (32), thereby magnifying potential differences in dissolution properties between l-T4 formulations (22). A third and more likely reason for our results was therefore diminished thyroid hormone reserve in the patients with CH (36). In support of this possibility, most of the patients with CH had athyreo…	N	Biological	Y	NCT00403390	Children	Synthroid and an AB-rated generic l-T4 are not bioequivalent for patients with severe hypothyroidism due to CH, probably because of diminished thyroid reserve; not to substitute l-T4 formulations in patients with severe CH, particularly in those <3 yr of age.	Carswell 2013
